# Supplementary material for: Shared structural mechanisms of alternating access between the secondary peptide transporter SbmA and ABC transporters
Source: Nat Commun. 2026 Apr 15;17:5619. doi: 10.1038/s41467-026-71633-3 (PMC13316013; doi:10.1038/s41467-026-71633-3)
Supplement: Supplementary file 4 — Source Data [file 41467_2026_71633_MOESM4_ESM.xlsx]

## Sheet: Figure 4a
pH 8	BField [mT]	Signal intensity		pH 6	BField [mT]	Signal intensity		pH 4.5	BField [mT]	Signal intensity
	330	34.6935			330	33.5815			330	35.8251
	330.001	34.7012			330.001	33.5873			330.001	35.8297
	330.002	34.7088			330.002	33.5932			330.002	35.8343
	330.003	34.7165			330.003	33.599			330.003	35.8389
	330.004	34.7242			330.004	33.6038			330.004	35.8435
	330.005	34.7318			330.005	33.6086			330.005	35.8481
	330.006	34.7395			330.006	33.6134			330.006	35.853
	330.007	34.7472			330.007	33.6182			330.007	35.8606
	330.008	34.7548			330.008	33.623			330.008	35.8681
	330.009	34.7625			330.009	33.6277			330.009	35.8756
	330.01	34.7702			330.01	33.6316			330.01	35.8831
	330.011	34.7779			330.011	33.6354			330.011	35.8906
	330.012	34.7856			330.012	33.6391			330.012	35.8981
	330.013	34.7932			330.013	33.6429			330.013	35.9081
	330.014	34.8009			330.014	33.6466			330.014	35.9183
	330.015	34.8085			330.015	33.6503			330.015	35.9285
	330.016	34.8162			330.016	33.6534			330.016	35.9388
	330.017	34.8239			330.017	33.6561			330.017	35.949
	330.018	34.8315			330.018	33.6588			330.018	35.9592
	330.019	34.839			330.019	33.6616			330.019	35.971
	330.02	34.8465			330.02	33.6643			330.02	35.9834
	330.021	34.854			330.021	33.667			330.021	35.9958
	330.022	34.8614			330.022	33.6693			330.022	36.0082
	330.023	34.8689			330.023	33.6712			330.023	36.0206
	330.024	34.8764			330.024	33.6731			330.024	36.0331
	330.025	34.8837			330.025	33.6751			330.025	36.0462
	330.026	34.891			330.026	33.677			330.026	36.0601
	330.027	34.8983			330.027	33.6789			330.027	36.074
	330.028	34.9056			330.028	33.6805			330.028	36.0879
	330.029	34.9129			330.029	33.6818			330.029	36.1018
	330.03	34.9202			330.03	33.6831			330.03	36.1157
	330.031	34.9274			330.031	33.6844			330.031	36.1297
	330.032	34.9345			330.032	33.6856			330.032	36.1441
	330.033	34.9417			330.033	33.6869			330.033	36.1585
	330.034	34.9488			330.034	33.6881			330.034	36.173
	330.035	34.9559			330.035	33.6889			330.035	36.1874
	330.036	34.9631			330.036	33.6897			330.036	36.2018
	330.037	34.9701			330.037	33.6905			330.037	36.2161
	330.038	34.9771			330.038	33.6914			330.038	36.2301
	330.039	34.9841			330.039	33.6922			330.039	36.2441
	330.04	34.9911			330.04	33.693			330.04	36.2581
	330.041	34.9981			330.041	33.6936			330.041	36.272
	330.042	35.0051			330.042	33.6942			330.042	36.286
	330.043	35.012			330.043	33.6949			330.043	36.3
	330.044	35.019			330.044	33.6955			330.044	36.3128
	330.045	35.0259			330.045	33.6961			330.045	36.3255
	330.046	35.0328			330.046	33.6967			330.046	36.3382
	330.047	35.0397			330.047	33.6974			330.047	36.3509
	330.048	35.0466			330.048	33.6981			330.048	36.3637
	330.049	35.0535			330.049	33.6988			330.049	36.3764
	330.05	35.0603			330.05	33.6995			330.05	36.3876
	330.051	35.0671			330.051	33.7002			330.051	36.3982
	330.052	35.0739			330.052	33.7009			330.052	36.4088
	330.053	35.0807			330.053	33.7018			330.053	36.4194
	330.054	35.0875			330.054	33.7028			330.054	36.43
	330.055	35.0943			330.055	33.7037			330.055	36.4406
	330.056	35.1009			330.056	33.7047			330.056	36.4497
	330.057	35.1076			330.057	33.7057			330.057	36.4574
	330.058	35.1143			330.058	33.7067			330.058	36.4652
	330.059	35.121			330.059	33.7079			330.059	36.4729
	330.06	35.1277			330.06	33.7093			330.06	36.4806
	330.061	35.1343			330.061	33.7107			330.061	36.4883
	330.062	35.1407			330.062	33.7121			330.062	36.495
	330.063	35.1472			330.063	33.7135			330.063	36.4995
	330.064	35.1536			330.064	33.7148			330.064	36.504
	330.065	35.1601			330.065	33.7165			330.065	36.5085
	330.066	35.1665			330.066	33.7185			330.066	36.513
	330.067	35.1729			330.067	33.7204			330.067	36.5175
	330.068	35.179			330.068	33.7223			330.068	36.5216
	330.069	35.185			330.069	33.7242			330.069	36.5226
	330.07	35.191			330.07	33.7262			330.07	36.5237
	330.071	35.1971			330.071	33.7283			330.071	36.5247
	330.072	35.2031			330.072	33.7309			330.072	36.5258
	330.073	35.2091			330.073	33.7334			330.073	36.5268
	330.074	35.2146			330.074	33.736			330.074	36.5278
	330.075	35.22			330.075	33.7386			330.075	36.5257
	330.076	35.2255			330.076	33.7411			330.076	36.5233
	330.077	35.2309			330.077	33.7438			330.077	36.5209
	330.078	35.2363			330.078	33.7469			330.078	36.5185
	330.079	35.2418			330.079	33.75			330.079	36.5161
	330.08	35.2464			330.08	33.7531			330.08	36.5137
	330.081	35.251			330.081	33.7563			330.081	36.509
	330.082	35.2556			330.082	33.7594			330.082	36.5035
	330.083	35.2601			330.083	33.7625			330.083	36.498
	330.084	35.2647			330.084	33.7661			330.084	36.4925
	330.085	35.2693			330.085	33.7697			330.085	36.487
	330.086	35.2729			330.086	33.7733			330.086	36.4815
	330.087	35.2763			330.087	33.7769			330.087	36.4746
	330.088	35.2798			330.088	33.7805			330.088	36.4664
	330.089	35.2832			330.089	33.784			330.089	36.4582
	330.09	35.2867			330.09	33.788			330.09	36.4501
	330.091	35.2901			330.091	33.7921			330.091	36.4419
	330.092	35.2925			330.092	33.7961			330.092	36.4338
	330.093	35.2947			330.093	33.8001			330.093	36.4249
	330.094	35.2968			330.094	33.8041			330.094	36.4147
	330.095	35.2989			330.095	33.8082			330.095	36.4044
	330.096	35.301			330.096	33.8124			330.096	36.3942
	330.097	35.3032			330.097	33.8166			330.097	36.384
	330.098	35.3044			330.098	33.8209			330.098	36.3737
	330.099	35.305			330.099	33.8251			330.099	36.3633
	330.1	35.3057			330.1	33.8293			330.1	36.3515
	330.101	35.3064			330.101	33.8336			330.101	36.3397
	330.102	35.307			330.102	33.8379			330.102	36.3279
	330.103	35.3077			330.103	33.8422			330.103	36.3161
	330.104	35.3075			330.104	33.8466			330.104	36.3043
	330.105	35.3067			330.105	33.8509			330.105	36.2926
	330.106	35.3058			330.106	33.8552			330.106	36.2799
	330.107	35.3049			330.107	33.8595			330.107	36.2672
	330.108	35.3041			330.108	33.8638			330.108	36.2545
	330.109	35.3032			330.109	33.868			330.109	36.2418
	330.11	35.3017			330.11	33.8722			330.11	36.2291
	330.111	35.2993			330.111	33.8764			330.111	36.2163
	330.112	35.297			330.112	33.8805			330.112	36.2034
	330.113	35.2946			330.113	33.8847			330.113	36.1902
	330.114	35.2923			330.114	33.8888			330.114	36.1772
	330.115	35.2899			330.115	33.8927			330.115	36.1641
	330.116	35.2872			330.116	33.8966			330.116	36.151
	330.117	35.2835			330.117	33.9006			330.117	36.1379
	330.118	35.2799			330.118	33.9045			330.118	36.1248
	330.119	35.2762			330.119	33.9084			330.119	36.1118
	330.12	35.2725			330.12	33.9122			330.12	36.0988
	330.121	35.2689			330.121	33.9157			330.121	36.0857
	330.122	35.2649			330.122	33.9192			330.122	36.0727
	330.123	35.2602			330.123	33.9227			330.123	36.0597
	330.124	35.2554			330.124	33.9263			330.124	36.0468
	330.125	35.2506			330.125	33.9298			330.125	36.0341
	330.126	35.2458			330.126	33.9332			330.126	36.0214
	330.127	35.2411			330.127	33.9362			330.127	36.0088
	330.128	35.2362			330.128	33.9392			330.128	35.9961
	330.129	35.2307			330.129	33.9421			330.129	35.9835
	330.13	35.2252			330.13	33.9451			330.13	35.9709
	330.131	35.2197			330.131	33.9481			330.131	35.9588
	330.132	35.2143			330.132	33.951			330.132	35.9468
	330.133	35.2088			330.133	33.9534			330.133	35.9347
	330.134	35.2033			330.134	33.9557			330.134	35.9226
	330.135	35.1974			330.135	33.958			330.135	35.9106
	330.136	35.1915			330.136	33.9604			330.136	35.8985
	330.137	35.1857			330.137	33.9627			330.137	35.8872
	330.138	35.1798			330.138	33.965			330.138	35.8759
	330.139	35.1739			330.139	33.9668			330.139	35.8647
	330.14	35.168			330.14	33.9684			330.14	35.8534
	330.141	35.1623			330.141	33.97			330.141	35.8421
	330.142	35.1566			330.142	33.9717			330.142	35.8309
	330.143	35.1508			330.143	33.9733			330.143	35.8203
	330.144	35.1451			330.144	33.9749			330.144	35.81
	330.145	35.1394			330.145	33.9761			330.145	35.7996
	330.146	35.1337			330.146	33.977			330.146	35.7893
	330.147	35.1284			330.147	33.9779			330.147	35.7789
	330.148	35.1232			330.148	33.9788			330.148	35.7686
	330.149	35.1181			330.149	33.9797			330.149	35.7588
	330.15	35.1129			330.15	33.9806			330.15	35.7494
	330.151	35.1077			330.151	33.9812			330.151	35.7401
	330.152	35.1026			330.152	33.9813			330.152	35.7307
	330.153	35.0981			330.153	33.9815			330.153	35.7214
	330.154	35.0939			330.154	33.9816			330.154	35.712
	330.155	35.0898			330.155	33.9817			330.155	35.703
	330.156	35.0856			330.156	33.9819			330.156	35.6949
	330.157	35.0815			330.157	33.9818			330.157	35.6867
	330.158	35.0774			330.158	33.9813			330.158	35.6785
	330.159	35.074			330.159	33.9807			330.159	35.6703
	330.16	35.0712			330.16	33.9802			330.16	35.6621
	330.161	35.0685			330.161	33.9797			330.161	35.6542
	330.162	35.0657			330.162	33.9791			330.162	35.6472
	330.163	35.0629			330.163	33.9785			330.163	35.6403
	330.164	35.0602			330.164	33.9773			330.164	35.6334
	330.165	35.0582			330.165	33.9761			330.165	35.6265
	330.166	35.0571			330.166	33.975			330.166	35.6196
	330.167	35.056			330.167	33.9738			330.167	35.6127
	330.168	35.055			330.168	33.9727			330.168	35.6073
	330.169	35.0539			330.169	33.9715			330.169	35.602
	330.17	35.0528			330.17	33.9697			330.17	35.5966
	330.171	35.0524			330.171	33.9679			330.171	35.5913
	330.172	35.0532			330.172	33.9662			330.172	35.586
	330.173	35.054			330.173	33.9644			330.173	35.5806
	330.174	35.0548			330.174	33.9626			330.174	35.5766
	330.175	35.0555			330.175	33.9609			330.175	35.5731
	330.176	35.0563			330.176	33.9587			330.176	35.5695
	330.177	35.0576			330.177	33.9565			330.177	35.5659
	330.178	35.0603			330.178	33.9543			330.178	35.5623
	330.179	35.063			330.179	33.9521			330.179	35.5588
	330.18	35.0657			330.18	33.9499			330.18	35.5563
	330.181	35.0684			330.181	33.9477			330.181	35.5547
	330.182	35.0711			330.182	33.9452			330.182	35.5532
	330.183	35.0741			330.183	33.9427			330.183	35.5516
	330.184	35.0787			330.184	33.9401			330.184	35.55
	330.185	35.0832			330.185	33.9376			330.185	35.5484
	330.186	35.0877			330.186	33.935			330.186	35.5477
	330.187	35.0923			330.187	33.9324			330.187	35.5485
	330.188	35.0968			330.188	33.9297			330.188	35.5492
	330.189	35.1014			330.189	33.9269			330.189	35.55
	330.19	35.1076			330.19	33.9241			330.19	35.5507
	330.191	35.1137			330.191	33.9213			330.191	35.5515
	330.192	35.1198			330.192	33.9184			330.192	35.5526
	330.193	35.1259			330.193	33.9156			330.193	35.5558
	330.194	35.1321			330.194	33.9127			330.194	35.559
	330.195	35.1382			330.195	33.9097			330.195	35.5622
	330.196	35.1454			330.196	33.9067			330.196	35.5655
	330.197	35.1528			330.197	33.9037			330.197	35.5687
	330.198	35.1602			330.198	33.9007			330.198	35.5719
	330.199	35.1675			330.199	33.8977			330.199	35.5777
	330.2	35.1748			330.2	33.8947			330.2	35.5836
	330.201	35.1822			330.201	33.8916			330.201	35.5894
	330.202	35.1902			330.202	33.8885			330.202	35.5953
	330.203	35.1983			330.203	33.8855			330.203	35.6012
	330.204	35.2065			330.204	33.8824			330.204	35.6071
	330.205	35.2146			330.205	33.8793			330.205	35.615
	330.206	35.2228			330.206	33.8763			330.206	35.6234
	330.207	35.2309			330.207	33.8732			330.207	35.6319
	330.208	35.2393			330.208	33.8702			330.208	35.6404
	330.209	35.2478			330.209	33.8672			330.209	35.6488
	330.21	35.2562			330.21	33.8641			330.21	35.6573
	330.211	35.2647			330.211	33.8611			330.211	35.6672
	330.212	35.2732			330.212	33.8581			330.212	35.6781
	330.213	35.2816			330.213	33.8551			330.213	35.689
	330.214	35.29			330.214	33.8521			330.214	35.7
	330.215	35.2982			330.215	33.8491			330.215	35.7109
	330.216	35.3065			330.216	33.8461			330.216	35.7218
	330.217	35.3147			330.217	33.8432			330.217	35.7335
	330.218	35.323			330.218	33.8402			330.218	35.7466
	330.219	35.3312			330.219	33.8373			330.219	35.7597
	330.22	35.3391			330.22	33.8344			330.22	35.7727
	330.221	35.3467			330.221	33.8315			330.221	35.7858
	330.222	35.3542			330.222	33.8286			330.222	35.7989
	330.223	35.3618			330.223	33.8257			330.223	35.8122
	330.224	35.3693			330.224	33.8228			330.224	35.827
	330.225	35.3769			330.225	33.82			330.225	35.8417
	330.226	35.384			330.226	33.8173			330.226	35.8565
	330.227	35.3906			330.227	33.8145			330.227	35.8712
	330.228	35.3971			330.228	33.8117			330.228	35.886
	330.229	35.4036			330.229	33.809			330.229	35.9007
	330.23	35.4102			330.23	33.8062			330.23	35.9164
	330.231	35.4167			330.231	33.8035			330.231	35.9321
	330.232	35.4229			330.232	33.8009			330.232	35.9479
	330.233	35.4281			330.233	33.7983			330.233	35.9636
	330.234	35.4333			330.234	33.7956			330.234	35.9793
	330.235	35.4385			330.235	33.793			330.235	35.995
	330.236	35.4438			330.236	33.7904			330.236	36.011
	330.237	35.449			330.237	33.7878			330.237	36.027
	330.238	35.4539			330.238	33.7853			330.238	36.0431
	330.239	35.4577			330.239	33.7827			330.239	36.0591
	330.24	35.4614			330.24	33.7802			330.24	36.0751
	330.241	35.4652			330.241	33.7776			330.241	36.0911
	330.242	35.4689			330.242	33.7751			330.242	36.1069
	330.243	35.4727			330.243	33.7726			330.243	36.1225
	330.244	35.4763			330.244	33.77			330.244	36.1381
	330.245	35.4786			330.245	33.7675			330.245	36.1537
	330.246	35.4809			330.246	33.7649			330.246	36.1693
	330.247	35.4832			330.247	33.7624			330.247	36.1849
	330.248	35.4855			330.248	33.7599			330.248	36.2001
	330.249	35.4878			330.249	33.7573			330.249	36.2145
	330.25	35.4901			330.25	33.7549			330.25	36.2289
	330.251	35.4911			330.251	33.7525			330.251	36.2434
	330.252	35.4921			330.252	33.75			330.252	36.2578
	330.253	35.493			330.253	33.7476			330.253	36.2722
	330.254	35.494			330.254	33.7451			330.254	36.2863
	330.255	35.495			330.255	33.7427			330.255	36.299
	330.256	35.4959			330.256	33.7403			330.256	36.3116
	330.257	35.4958			330.257	33.7379			330.257	36.3242
	330.258	35.4956			330.258	33.7355			330.258	36.3369
	330.259	35.4954			330.259	33.7331			330.259	36.3495
	330.26	35.4951			330.26	33.7306			330.26	36.3621
	330.261	35.4949			330.261	33.7282			330.261	36.3725
	330.262	35.4947			330.262	33.7259			330.262	36.3829
	330.263	35.4937			330.263	33.7235			330.263	36.3933
	330.264	35.4925			330.264	33.7212			330.264	36.4036
	330.265	35.4913			330.265	33.7188			330.265	36.414
	330.266	35.4901			330.266	33.7164			330.266	36.4244
	330.267	35.4889			330.267	33.7141			330.267	36.4328
	330.268	35.4877			330.268	33.7118			330.268	36.4406
	330.269	35.486			330.269	33.7095			330.269	36.4484
	330.27	35.4842			330.27	33.7072			330.27	36.4562
	330.271	35.4823			330.271	33.7049			330.271	36.4641
	330.272	35.4804			330.272	33.7026			330.272	36.4719
	330.273	35.4785			330.273	33.7003			330.273	36.4781
	330.274	35.4766			330.274	33.6982			330.274	36.4831
	330.275	35.4745			330.275	33.6961			330.275	36.4881
	330.276	35.4722			330.276	33.694			330.276	36.4932
	330.277	35.4698			330.277	33.6919			330.277	36.4982
	330.278	35.4675			330.278	33.6897			330.278	36.5033
	330.279	35.4652			330.279	33.6876			330.279	36.5073
	330.28	35.4628			330.28	33.6857			330.28	36.5097
	330.281	35.4604			330.281	33.6838			330.281	36.5121
	330.282	35.4578			330.282	33.6819			330.282	36.5145
	330.283	35.4553			330.283	33.6801			330.283	36.5169
	330.284	35.4527			330.284	33.6782			330.284	36.5193
	330.285	35.4501			330.285	33.6763			330.285	36.5213
	330.286	35.4476			330.286	33.6745			330.286	36.5213
	330.287	35.4449			330.287	33.6729			330.287	36.5213
	330.288	35.4423			330.288	33.6713			330.288	36.5213
	330.289	35.4396			330.289	33.6697			330.289	36.5212
	330.29	35.4369			330.29	33.6681			330.29	36.5212
	330.291	35.4342			330.291	33.6665			330.291	36.5212
	330.292	35.4315			330.292	33.6649			330.292	36.5192
	330.293	35.4288			330.293	33.6636			330.293	36.5171
	330.294	35.4261			330.294	33.6622			330.294	36.5151
	330.295	35.4234			330.295	33.6609			330.295	36.513
	330.296	35.4207			330.296	33.6596			330.296	36.5109
	330.297	35.418			330.297	33.6583			330.297	36.5089
	330.298	35.4153			330.298	33.657			330.298	36.5055
	330.299	35.4127			330.299	33.6562			330.299	36.5017
	330.3	35.4101			330.3	33.6554			330.3	36.4979
	330.301	35.4074			330.301	33.6546			330.301	36.4942
	330.302	35.4049			330.302	33.6538			330.302	36.4904
	330.303	35.4023			330.303	33.653			330.303	36.4866
	330.304	35.3996			330.304	33.6523			330.304	36.4821
	330.305	35.397			330.305	33.652			330.305	36.477
	330.306	35.3944			330.306	33.6518			330.306	36.472
	330.307	35.3919			330.307	33.6516			330.307	36.4669
	330.308	35.3893			330.308	33.6514			330.308	36.4619
	330.309	35.3868			330.309	33.6512			330.309	36.4568
	330.31	35.3843			330.31	33.651			330.31	36.4514
	330.311	35.3818			330.311	33.6513			330.311	36.4455
	330.312	35.3792			330.312	33.6515			330.312	36.4396
	330.313	35.3767			330.313	33.6518			330.313	36.4337
	330.314	35.3742			330.314	33.652			330.314	36.4278
	330.315	35.3717			330.315	33.6523			330.315	36.4219
	330.316	35.3691			330.316	33.6526			330.316	36.416
	330.317	35.3666			330.317	33.6534			330.317	36.4097
	330.318	35.3642			330.318	33.6541			330.318	36.4031
	330.319	35.3617			330.319	33.6549			330.319	36.3971
	330.32	35.3593			330.32	33.6556			330.32	36.3906
	330.321	35.3568			330.321	33.6564			330.321	36.3841
	330.322	35.3543			330.322	33.6572			330.322	36.3776
	330.323	35.3519			330.323	33.6585			330.323	36.3711
	330.324	35.3495			330.324	33.6598			330.324	36.3645
	330.325	35.3471			330.325	33.6611			330.325	36.358
	330.326	35.3448			330.326	33.6624			330.326	36.3514
	330.327	35.3424			330.327	33.6637			330.327	36.3449
	330.328	35.34			330.328	33.6651			330.328	36.3384
	330.329	35.3377			330.329	33.667			330.329	36.3319
	330.33	35.3354			330.33	33.6689			330.33	36.3254
	330.331	35.3332			330.331	33.6709			330.331	36.3189
	330.332	35.331			330.332	33.6728			330.332	36.3125
	330.333	35.3287			330.333	33.6747			330.333	36.306
	330.334	35.3265			330.334	33.6766			330.334	36.2995
	330.335	35.3243			330.335	33.6791			330.335	36.2933
	330.336	35.3223			330.336	33.6816			330.336	36.2871
	330.337	35.3203			330.337	33.6842			330.337	36.2809
	330.338	35.3182			330.338	33.6867			330.338	36.2747
	330.339	35.3162			330.339	33.6892			330.339	36.2685
	330.34	35.3142			330.34	33.6917			330.34	36.2623
	330.341	35.3122			330.341	33.6947			330.341	36.2566
	330.342	35.3105			330.342	33.6978			330.342	36.2508
	330.343	35.3089			330.343	33.7009			330.343	36.2451
	330.344	35.3072			330.344	33.704			330.344	36.2393
	330.345	35.3055			330.345	33.7071			330.345	36.2336
	330.346	35.3039			330.346	33.7102			330.346	36.2279
	330.347	35.3022			330.347	33.7137			330.347	36.2227
	330.348	35.3009			330.348	33.7172			330.348	36.2175
	330.349	35.2997			330.349	33.7208			330.349	36.2124
	330.35	35.2985			330.35	33.7244			330.35	36.2072
	330.351	35.2972			330.351	33.7279			330.351	36.2022
	330.352	35.296			330.352	33.7315			330.352	36.197
	330.353	35.2948			330.353	33.7353			330.353	36.1924
	330.354	35.294			330.354	33.7393			330.354	36.1878
	330.355	35.2933			330.355	33.7433			330.355	36.1833
	330.356	35.2927			330.356	33.7472			330.356	36.1789
	330.357	35.292			330.357	33.7512			330.357	36.1743
	330.358	35.2914			330.358	33.7552			330.358	36.1698
	330.359	35.2907			330.359	33.7593			330.359	36.1659
	330.36	35.2904			330.36	33.7636			330.36	36.1622
	330.361	35.2904			330.361	33.7678			330.361	36.1585
	330.362	35.2904			330.362	33.772			330.362	36.1549
	330.363	35.2904			330.363	33.7762			330.363	36.1512
	330.364	35.2903			330.364	33.7805			330.364	36.1476
	330.365	35.2903			330.365	33.7848			330.365	36.1444
	330.366	35.2906			330.366	33.7891			330.366	36.1418
	330.367	35.2912			330.367	33.7936			330.367	36.1391
	330.368	35.2918			330.368	33.798			330.368	36.1365
	330.369	35.2924			330.369	33.8024			330.369	36.1339
	330.37	35.293			330.37	33.8068			330.37	36.1313
	330.371	35.2936			330.371	33.8111			330.371	36.129
	330.372	35.2943			330.372	33.8155			330.372	36.1276
	330.373	35.2954			330.373	33.8198			330.373	36.1263
	330.374	35.2965			330.374	33.8241			330.374	36.125
	330.375	35.2976			330.375	33.8285			330.375	36.1237
	330.376	35.2987			330.376	33.8328			330.376	36.1223
	330.377	35.2998			330.377	33.8371			330.377	36.1211
	330.378	35.301			330.378	33.8413			330.378	36.1213
	330.379	35.3025			330.379	33.8455			330.379	36.1215
	330.38	35.304			330.38	33.8497			330.38	36.1217
	330.381	35.3055			330.381	33.8539			330.381	36.1219
	330.382	35.307			330.382	33.858			330.382	36.1221
	330.383	35.3085			330.383	33.8622			330.383	36.1224
	330.384	35.31			330.384	33.8662			330.384	36.1239
	330.385	35.3117			330.385	33.87			330.385	36.1257
	330.386	35.3134			330.386	33.874			330.386	36.1275
	330.387	35.3151			330.387	33.8778			330.387	36.1293
	330.388	35.3168			330.388	33.8817			330.388	36.1311
	330.389	35.3185			330.389	33.8856			330.389	36.1329
	330.39	35.3203			330.39	33.8892			330.39	36.1355
	330.391	35.322			330.391	33.8926			330.391	36.1389
	330.392	35.3236			330.392	33.8959			330.392	36.1422
	330.393	35.3253			330.393	33.8993			330.393	36.1456
	330.394	35.327			330.394	33.9026			330.394	36.149
	330.395	35.3287			330.395	33.9059			330.395	36.1523
	330.396	35.3304			330.396	33.9091			330.396	36.1561
	330.397	35.332			330.397	33.9119			330.397	36.1611
	330.398	35.3335			330.398	33.9146			330.398	36.166
	330.399	35.335			330.399	33.9173			330.399	36.171
	330.4	35.3366			330.4	33.92			330.4	36.176
	330.401	35.3381			330.401	33.9228			330.401	36.181
	330.402	35.3396			330.402	33.9255			330.402	36.186
	330.403	35.3409			330.403	33.9275			330.403	36.1923
	330.404	35.342			330.404	33.9295			330.404	36.1985
	330.405	35.343			330.405	33.9315			330.405	36.2048
	330.406	35.3441			330.406	33.9335			330.406	36.2111
	330.407	35.3452			330.407	33.9355			330.407	36.2174
	330.408	35.3462			330.408	33.9375			330.408	36.2236
	330.409	35.3472			330.409	33.939			330.409	36.2307
	330.41	35.3477			330.41	33.9402			330.41	36.2379
	330.411	35.3481			330.411	33.9415			330.411	36.245
	330.412	35.3486			330.412	33.9427			330.412	36.2522
	330.413	35.3491			330.413	33.944			330.413	36.2594
	330.414	35.3496			330.414	33.9452			330.414	36.2666
	330.415	35.35			330.415	33.9461			330.415	36.274
	330.416	35.3498			330.416	33.9465			330.416	36.2816
	330.417	35.3496			330.417	33.9469			330.417	36.2891
	330.418	35.3494			330.418	33.9474			330.418	36.2966
	330.419	35.3493			330.419	33.9478			330.419	36.3042
	330.42	35.3491			330.42	33.9482			330.42	36.3117
	330.421	35.3489			330.421	33.9485			330.421	36.3192
	330.422	35.3481			330.422	33.9482			330.422	36.3267
	330.423	35.3471			330.423	33.9478			330.423	36.3342
	330.424	35.3462			330.424	33.9475			330.424	36.3416
	330.425	35.3452			330.425	33.9472			330.425	36.3491
	330.426	35.3443			330.426	33.9468			330.426	36.3566
	330.427	35.3433			330.427	33.9465			330.427	36.364
	330.428	35.3419			330.428	33.9454			330.428	36.371
	330.429	35.3403			330.429	33.9443			330.429	36.378
	330.43	35.3387			330.43	33.9431			330.43	36.385
	330.431	35.3372			330.431	33.942			330.431	36.392
	330.432	35.3356			330.432	33.9408			330.432	36.399
	330.433	35.334			330.433	33.9397			330.433	36.406
	330.434	35.3321			330.434	33.938			330.434	36.4124
	330.435	35.3299			330.435	33.9362			330.435	36.4185
	330.436	35.3278			330.436	33.9343			330.436	36.4246
	330.437	35.3256			330.437	33.9324			330.437	36.4307
	330.438	35.3235			330.438	33.9306			330.438	36.4369
	330.439	35.3213			330.439	33.9287			330.439	36.443
	330.44	35.319			330.44	33.9266			330.44	36.4486
	330.441	35.3165			330.441	33.9241			330.441	36.4536
	330.442	35.3139			330.442	33.9216			330.442	36.4586
	330.443	35.3113			330.443	33.9191			330.443	36.4636
	330.444	35.3088			330.444	33.9166			330.444	36.4686
	330.445	35.3062			330.445	33.9141			330.445	36.4736
	330.446	35.3036			330.446	33.9116			330.446	36.4784
	330.447	35.3007			330.447	33.9086			330.447	36.4819
	330.448	35.2979			330.448	33.9056			330.448	36.4854
	330.449	35.295			330.449	33.9026			330.449	36.4889
	330.45	35.2922			330.45	33.8995			330.45	36.4924
	330.451	35.2893			330.451	33.8965			330.451	36.4959
	330.452	35.2865			330.452	33.8935			330.452	36.4994
	330.453	35.2835			330.453	33.8902			330.453	36.5018
	330.454	35.2805			330.454	33.8869			330.454	36.5039
	330.455	35.2775			330.455	33.8835			330.455	36.506
	330.456	35.2745			330.456	33.8801			330.456	36.5081
	330.457	35.2715			330.457	33.8768			330.457	36.5102
	330.458	35.2685			330.458	33.8734			330.458	36.5122
	330.459	35.2654			330.459	33.8699			330.459	36.5138
	330.46	35.2623			330.46	33.8664			330.46	36.5146
	330.461	35.2593			330.461	33.8629			330.461	36.5153
	330.462	35.2562			330.462	33.8593			330.462	36.5161
	330.463	35.2531			330.463	33.8558			330.463	36.5169
	330.464	35.25			330.464	33.8522			330.464	36.5177
	330.465	35.247			330.465	33.8487			330.465	36.5183
	330.466	35.244			330.466	33.8451			330.466	36.518
	330.467	35.2411			330.467	33.8416			330.467	36.5177
	330.468	35.2381			330.468	33.8381			330.468	36.5173
	330.469	35.2352			330.469	33.8345			330.469	36.517
	330.47	35.2322			330.47	33.831			330.47	36.5166
	330.471	35.2293			330.471	33.8275			330.471	36.5163
	330.472	35.2266			330.472	33.8241			330.472	36.5154
	330.473	35.2239			330.473	33.8208			330.473	36.5143
	330.474	35.2212			330.474	33.8175			330.474	36.5133
	330.475	35.2184			330.475	33.8141			330.475	36.5122
	330.476	35.2157			330.476	33.8108			330.476	36.5112
	330.477	35.213			330.477	33.8075			330.477	36.5101
	330.478	35.2106			330.478	33.8044			330.478	36.5088
	330.479	35.2081			330.479	33.8015			330.479	36.5073
	330.48	35.2057			330.48	33.7985			330.48	36.5057
	330.481	35.2032			330.481	33.7956			330.481	36.5042
	330.482	35.2008			330.482	33.7926			330.482	36.5026
	330.483	35.1984			330.483	33.7896			330.483	36.5011
	330.484	35.1962			330.484	33.787			330.484	36.4996
	330.485	35.1941			330.485	33.7845			330.485	36.4981
	330.486	35.192			330.486	33.7821			330.486	36.4966
	330.487	35.19			330.487	33.7796			330.487	36.4951
	330.488	35.1879			330.488	33.7771			330.488	36.4936
	330.489	35.1858			330.489	33.7747			330.489	36.4921
	330.49	35.1839			330.49	33.7725			330.49	36.4906
	330.491	35.1822			330.491	33.7707			330.491	36.4894
	330.492	35.1806			330.492	33.7689			330.492	36.4882
	330.493	35.1789			330.493	33.7671			330.493	36.487
	330.494	35.1772			330.494	33.7653			330.494	36.4858
	330.495	35.1755			330.495	33.7635			330.495	36.4846
	330.496	35.1739			330.496	33.7617			330.496	36.4835
	330.497	35.1727			330.497	33.7606			330.497	36.4826
	330.498	35.1714			330.498	33.7595			330.498	36.482
	330.499	35.1702			330.499	33.7584			330.499	36.4813
	330.5	35.1689			330.5	33.7572			330.5	36.4807
	330.501	35.1677			330.501	33.7561			330.501	36.48
	330.502	35.1664			330.502	33.755			330.502	36.4794
	330.503	35.1655			330.503	33.7543			330.503	36.479
	330.504	35.1646			330.504	33.7538			330.504	36.479
	330.505	35.1637			330.505	33.7533			330.505	36.479
	330.506	35.1628			330.506	33.7529			330.506	36.4791
	330.507	35.1619			330.507	33.7524			330.507	36.4791
	330.508	35.1611			330.508	33.752			330.508	36.4791
	330.509	35.1604			330.509	33.7516			330.509	36.4791
	330.51	35.1598			330.51	33.7517			330.51	36.4799
	330.511	35.1593			330.511	33.7517			330.511	36.4807
	330.512	35.1587			330.512	33.7518			330.512	36.4815
	330.513	35.1582			330.513	33.7518			330.513	36.4823
	330.514	35.1576			330.514	33.7518			330.514	36.4831
	330.515	35.1572			330.515	33.7519			330.515	36.4839
	330.516	35.157			330.516	33.7522			330.516	36.4851
	330.517	35.1569			330.517	33.7526			330.517	36.4864
	330.518	35.1567			330.518	33.7529			330.518	36.4878
	330.519	35.1566			330.519	33.7533			330.519	36.4892
	330.52	35.1564			330.52	33.7537			330.52	36.4905
	330.521	35.1562			330.521	33.754			330.521	36.4919
	330.522	35.1563			330.522	33.7545			330.522	36.4934
	330.523	35.1564			330.523	33.7551			330.523	36.4951
	330.524	35.1565			330.524	33.7557			330.524	36.4969
	330.525	35.1566			330.525	33.7563			330.525	36.4986
	330.526	35.1567			330.526	33.7568			330.526	36.5003
	330.527	35.1568			330.527	33.7574			330.527	36.5021
	330.528	35.157			330.528	33.758			330.528	36.5038
	330.529	35.1573			330.529	33.7586			330.529	36.5057
	330.53	35.1576			330.53	33.7592			330.53	36.5076
	330.531	35.1579			330.531	33.7597			330.531	36.5094
	330.532	35.1583			330.532	33.7603			330.532	36.5113
	330.533	35.1585			330.533	33.7609			330.533	36.5132
	330.534	35.1589			330.534	33.7615			330.534	36.5151
	330.535	35.1594			330.535	33.7619			330.535	36.5169
	330.536	35.1598			330.536	33.7623			330.536	36.5185
	330.537	35.1603			330.537	33.7627			330.537	36.5202
	330.538	35.1607			330.538	33.7631			330.538	36.5219
	330.539	35.1612			330.539	33.7635			330.539	36.5236
	330.54	35.1616			330.54	33.7638			330.54	36.5253
	330.541	35.1622			330.541	33.7641			330.541	36.527
	330.542	35.1628			330.542	33.7643			330.542	36.5283
	330.543	35.1634			330.543	33.7644			330.543	36.5296
	330.544	35.164			330.544	33.7645			330.544	36.5308
	330.545	35.1646			330.545	33.7647			330.545	36.5321
	330.546	35.1652			330.546	33.7648			330.546	36.5334
	330.547	35.1658			330.547	33.7649			330.547	36.5346
	330.548	35.1664			330.548	33.7647			330.548	36.5356
	330.549	35.167			330.549	33.7644			330.549	36.5364
	330.55	35.1676			330.55	33.7642			330.55	36.5372
	330.551	35.1682			330.551	33.764			330.551	36.538
	330.552	35.1688			330.552	33.7638			330.552	36.5387
	330.553	35.1694			330.553	33.7635			330.553	36.5395
	330.554	35.17			330.554	33.763			330.554	36.5402
	330.555	35.1705			330.555	33.7625			330.555	36.5405
	330.556	35.1711			330.556	33.762			330.556	36.5408
	330.557	35.1717			330.557	33.7614			330.557	36.5411
	330.558	35.1722			330.558	33.7609			330.558	36.5414
	330.559	35.1728			330.559	33.7604			330.559	36.5416
	330.56	35.1733			330.56	33.7598			330.56	36.5419
	330.561	35.1738			330.561	33.7591			330.561	36.5417
	330.562	35.1744			330.562	33.7584			330.562	36.5414
	330.563	35.1749			330.563	33.7578			330.563	36.5411
	330.564	35.1754			330.564	33.7571			330.564	36.5408
	330.565	35.1759			330.565	33.7564			330.565	36.5404
	330.566	35.1764			330.566	33.7557			330.566	36.5401
	330.567	35.1769			330.567	33.7551			330.567	36.5396
	330.568	35.1773			330.568	33.7544			330.568	36.5388
	330.569	35.1778			330.569	33.7538			330.569	36.5381
	330.57	35.1782			330.57	33.7531			330.57	36.5373
	330.571	35.1787			330.571	33.7525			330.571	36.5366
	330.572	35.1792			330.572	33.7518			330.572	36.5358
	330.573	35.1797			330.573	33.7513			330.573	36.5351
	330.574	35.1802			330.574	33.7509			330.574	36.534
	330.575	35.1807			330.575	33.7504			330.575	36.533
	330.576	35.1812			330.576	33.75			330.576	36.5319
	330.577	35.1816			330.577	33.7495			330.577	36.5309
	330.578	35.1821			330.578	33.7491			330.578	36.5298
	330.579	35.1826			330.579	33.7488			330.579	36.5288
	330.58	35.1831			330.58	33.7488			330.58	36.5278
	330.581	35.1837			330.581	33.7487			330.581	36.5269
	330.582	35.1842			330.582	33.7486			330.582	36.5259
	330.583	35.1847			330.583	33.7486			330.583	36.5249
	330.584	35.1852			330.584	33.7486			330.584	36.524
	330.585	35.1858			330.585	33.7486			330.585	36.523
	330.586	35.1865			330.586	33.7492			330.586	36.5222
	330.587	35.1871			330.587	33.7497			330.587	36.5215
	330.588	35.1877			330.588	33.7503			330.588	36.5208
	330.589	35.1884			330.589	33.7509			330.589	36.5201
	330.59	35.189			330.59	33.7515			330.59	36.5194
	330.591	35.1897			330.591	33.7521			330.591	36.5187
	330.592	35.1905			330.592	33.7533			330.592	36.518
	330.593	35.1913			330.593	33.7547			330.593	36.5177
	330.594	35.1922			330.594	33.7562			330.594	36.5173
	330.595	35.193			330.595	33.7576			330.595	36.517
	330.596	35.1938			330.596	33.7591			330.596	36.5167
	330.597	35.1947			330.597	33.7605			330.597	36.5164
	330.598	35.1957			330.598	33.7622			330.598	36.516
	330.599	35.1969			330.599	33.7644			330.599	36.5161
	330.6	35.198			330.6	33.7667			330.6	36.5163
	330.601	35.1991			330.601	33.769			330.601	36.5165
	330.602	35.2002			330.602	33.7713			330.602	36.5167
	330.603	35.2014			330.603	33.7736			330.603	36.5169
	330.604	35.2027			330.604	33.7758			330.604	36.5171
	330.605	35.2041			330.605	33.7789			330.605	36.5174
	330.606	35.2056			330.606	33.7821			330.606	36.5181
	330.607	35.2071			330.607	33.7854			330.607	36.5187
	330.608	35.2085			330.608	33.7886			330.608	36.5193
	330.609	35.21			330.609	33.7918			330.609	36.52
	330.61	35.2115			330.61	33.795			330.61	36.5206
	330.611	35.2134			330.611	33.7986			330.611	36.5213
	330.612	35.2153			330.612	33.8027			330.612	36.5222
	330.613	35.2172			330.613	33.8069			330.613	36.5232
	330.614	35.2191			330.614	33.811			330.614	36.5242
	330.615	35.2211			330.615	33.8151			330.615	36.5252
	330.616	35.223			330.616	33.8192			330.616	36.5262
	330.617	35.2252			330.617	33.8235			330.617	36.5271
	330.618	35.2276			330.618	33.8285			330.618	36.5282
	330.619	35.23			330.619	33.8334			330.619	36.5294
	330.62	35.2324			330.62	33.8385			330.62	36.5307
	330.621	35.2348			330.621	33.8435			330.621	36.5319
	330.622	35.2371			330.622	33.8485			330.622	36.5331
	330.623	35.2397			330.623	33.8535			330.623	36.5343
	330.624	35.2426			330.624	33.859			330.624	36.5355
	330.625	35.2454			330.625	33.8646			330.625	36.5367
	330.626	35.2483			330.626	33.8703			330.626	36.5379
	330.627	35.2512			330.627	33.876			330.627	36.5391
	330.628	35.254			330.628	33.8817			330.628	36.5403
	330.629	35.2569			330.629	33.8874			330.629	36.5416
	330.63	35.2602			330.63	33.8933			330.63	36.5428
	330.631	35.2634			330.631	33.8995			330.631	36.5438
	330.632	35.2667			330.632	33.9056			330.632	36.5448
	330.633	35.27			330.633	33.9118			330.633	36.5458
	330.634	35.2732			330.634	33.918			330.634	36.5468
	330.635	35.2765			330.635	33.9242			330.635	36.5478
	330.636	35.28			330.636	33.9304			330.636	36.5488
	330.637	35.2837			330.637	33.9369			330.637	36.5498
	330.638	35.2873			330.638	33.9434			330.638	36.5504
	330.639	35.2909			330.639	33.9498			330.639	36.551
	330.64	35.2945			330.64	33.9563			330.64	36.5516
	330.641	35.2981			330.641	33.9628			330.641	36.5523
	330.642	35.3019			330.642	33.9692			330.642	36.5529
	330.643	35.3057			330.643	33.9757			330.643	36.5535
	330.644	35.3096			330.644	33.9823			330.644	36.5538
	330.645	35.3135			330.645	33.9888			330.645	36.5539
	330.646	35.3174			330.646	33.9954			330.646	36.554
	330.647	35.3212			330.647	34.0019			330.647	36.5541
	330.648	35.3251			330.648	34.0084			330.648	36.5543
	330.649	35.3291			330.649	34.0149			330.649	36.5544
	330.65	35.333			330.65	34.0212			330.65	36.5544
	330.651	35.337			330.651	34.0276			330.651	36.554
	330.652	35.3409			330.652	34.0339			330.652	36.5537
	330.653	35.3449			330.653	34.0403			330.653	36.5534
	330.654	35.3488			330.654	34.0466			330.654	36.5531
	330.655	35.3528			330.655	34.0529			330.655	36.5527
	330.656	35.3568			330.656	34.0588			330.656	36.5524
	330.657	35.3608			330.657	34.0648			330.657	36.5517
	330.658	35.3648			330.658	34.0707			330.658	36.5509
	330.659	35.3688			330.659	34.0767			330.659	36.5502
	330.66	35.3728			330.66	34.0827			330.66	36.5494
	330.661	35.3768			330.661	34.0886			330.661	36.5486
	330.662	35.3808			330.662	34.0941			330.662	36.5479
	330.663	35.3848			330.663	34.0994			330.663	36.5469
	330.664	35.3887			330.664	34.1047			330.664	36.5458
	330.665	35.3927			330.665	34.1099			330.665	36.5446
	330.666	35.3967			330.666	34.1152			330.666	36.5435
	330.667	35.4006			330.667	34.1205			330.667	36.5424
	330.668	35.4045			330.668	34.1255			330.668	36.5413
	330.669	35.4084			330.669	34.1298			330.669	36.5401
	330.67	35.4122			330.67	34.1342			330.67	36.5388
	330.671	35.416			330.671	34.1386			330.671	36.5376
	330.672	35.4199			330.672	34.143			330.672	36.5363
	330.673	35.4237			330.673	34.1474			330.673	36.535
	330.674	35.4275			330.674	34.1518			330.674	36.5337
	330.675	35.4312			330.675	34.1551			330.675	36.5325
	330.676	35.4349			330.676	34.1585			330.676	36.5312
	330.677	35.4386			330.677	34.1619			330.677	36.53
	330.678	35.4423			330.678	34.1653			330.678	36.5287
	330.679	35.446			330.679	34.1687			330.679	36.5275
	330.68	35.4496			330.68	34.1721			330.68	36.5262
	330.681	35.453			330.681	34.1745			330.681	36.525
	330.682	35.4564			330.682	34.1766			330.682	36.5238
	330.683	35.4599			330.683	34.1788			330.683	36.5226
	330.684	35.4633			330.684	34.1809			330.684	36.5214
	330.685	35.4667			330.685	34.1831			330.685	36.5202
	330.686	35.4701			330.686	34.1852			330.686	36.5191
	330.687	35.4733			330.687	34.1867			330.687	36.5179
	330.688	35.4764			330.688	34.1874			330.688	36.5167
	330.689	35.4796			330.689	34.1882			330.689	36.5156
	330.69	35.4827			330.69	34.189			330.69	36.5146
	330.691	35.4858			330.691	34.1898			330.691	36.5135
	330.692	35.4889			330.692	34.1906			330.692	36.5125
	330.693	35.492			330.693	34.1912			330.693	36.5114
	330.694	35.4947			330.694	34.1905			330.694	36.5104
	330.695	35.4975			330.695	34.1899			330.695	36.5094
	330.696	35.5002			330.696	34.1892			330.696	36.5086
	330.697	35.5029			330.697	34.1886			330.697	36.5077
	330.698	35.5057			330.698	34.188			330.698	36.5069
	330.699	35.5084			330.699	34.1873			330.699	36.5061
	330.7	35.5107			330.7	34.1856			330.7	36.5053
	330.701	35.513			330.701	34.1835			330.701	36.5044
	330.702	35.5152			330.702	34.1815			330.702	36.5037
	330.703	35.5175			330.703	34.1794			330.703	36.5031
	330.704	35.5197			330.704	34.1774			330.704	36.5025
	330.705	35.522			330.705	34.1753			330.705	36.5018
	330.706	35.524			330.706	34.1727			330.706	36.5012
	330.707	35.5258			330.707	34.1693			330.707	36.5005
	330.708	35.5276			330.708	34.1658			330.708	36.4999
	330.709	35.5293			330.709	34.1624			330.709	36.4991
	330.71	35.5311			330.71	34.1589			330.71	36.4984
	330.711	35.5329			330.711	34.1555			330.711	36.4977
	330.712	35.5346			330.712	34.152			330.712	36.497
	330.713	35.5358			330.713	34.1475			330.713	36.4963
	330.714	35.537			330.714	34.143			330.714	36.4956
	330.715	35.5381			330.715	34.1385			330.715	36.4947
	330.716	35.5393			330.716	34.134			330.716	36.4938
	330.717	35.5404			330.717	34.1295			330.717	36.4929
	330.718	35.5416			330.718	34.125			330.718	36.492
	330.719	35.5425			330.719	34.12			330.719	36.4911
	330.72	35.543			330.72	34.1147			330.72	36.4902
	330.721	35.5436			330.721	34.1093			330.721	36.4893
	330.722	35.5441			330.722	34.104			330.722	36.4881
	330.723	35.5446			330.723	34.0987			330.723	36.4869
	330.724	35.5452			330.724	34.0934			330.724	36.4857
	330.725	35.5457			330.725	34.0879			330.725	36.4845
	330.726	35.5456			330.726	34.0821			330.726	36.4833
	330.727	35.5455			330.727	34.0762			330.727	36.4821
	330.728	35.5455			330.728	34.0704			330.728	36.4807
	330.729	35.5454			330.729	34.0645			330.729	36.4792
	330.73	35.5453			330.73	34.0587			330.73	36.4777
	330.731	35.5452			330.731	34.0528			330.731	36.4761
	330.732	35.5448			330.732	34.0469			330.732	36.4746
	330.733	35.5441			330.733	34.041			330.733	36.473
	330.734	35.5434			330.734	34.035			330.734	36.4714
	330.735	35.5428			330.735	34.0291			330.735	36.4694
	330.736	35.5421			330.736	34.0232			330.736	36.4674
	330.737	35.5414			330.737	34.0173			330.737	36.4654
	330.738	35.5407			330.738	34.0115			330.738	36.4635
	330.739	35.5395			330.739	34.0059			330.739	36.4615
	330.74	35.5382			330.74	34.0002			330.74	36.4595
	330.741	35.537			330.741	33.9946			330.741	36.457
	330.742	35.5358			330.742	33.989			330.742	36.4545
	330.743	35.5346			330.743	33.9834			330.743	36.4519
	330.744	35.5334			330.744	33.9778			330.744	36.4494
	330.745	35.5318			330.745	33.9729			330.745	36.4468
	330.746	35.5301			330.746	33.968			330.746	36.4443
	330.747	35.5284			330.747	33.9631			330.747	36.4415
	330.748	35.5268			330.748	33.9581			330.748	36.4385
	330.749	35.5251			330.749	33.9532			330.749	36.4355
	330.75	35.5234			330.75	33.9483			330.75	36.4325
	330.751	35.5216			330.751	33.9441			330.751	36.4295
	330.752	35.5195			330.752	33.9402			330.752	36.4266
	330.753	35.5174			330.753	33.9364			330.753	36.4236
	330.754	35.5153			330.754	33.9326			330.754	36.4203
	330.755	35.5132			330.755	33.9288			330.755	36.417
	330.756	35.5111			330.756	33.925			330.756	36.4137
	330.757	35.509			330.757	33.9215			330.757	36.4104
	330.758	35.5067			330.758	33.9191			330.758	36.4072
	330.759	35.5044			330.759	33.9167			330.759	36.4039
	330.76	35.502			330.76	33.9143			330.76	36.4005
	330.761	35.4997			330.761	33.9119			330.761	36.3971
	330.762	35.4973			330.762	33.9095			330.762	36.3936
	330.763	35.495			330.763	33.9071			330.763	36.3901
	330.764	35.4926			330.764	33.9061			330.764	36.3867
	330.765	35.4901			330.765	33.9054			330.765	36.3832
	330.766	35.4876			330.766	33.9046			330.766	36.3797
	330.767	35.4852			330.767	33.9039			330.767	36.3764
	330.768	35.4827			330.768	33.9032			330.768	36.373
	330.769	35.4803			330.769	33.9025			330.769	36.3697
	330.77	35.4778			330.77	33.9025			330.77	36.3663
	330.771	35.4752			330.771	33.9036			330.771	36.363
	330.772	35.4726			330.772	33.9046			330.772	36.3596
	330.773	35.47			330.773	33.9057			330.773	36.3564
	330.774	35.4674			330.774	33.9067			330.774	36.3533
	330.775	35.4648			330.775	33.9078			330.775	36.3502
	330.776	35.4622			330.776	33.9089			330.776	36.3471
	330.777	35.4596			330.777	33.9117			330.777	36.3439
	330.778	35.4569			330.778	33.9145			330.778	36.3408
	330.779	35.4542			330.779	33.9174			330.779	36.3379
	330.78	35.4515			330.78	33.9202			330.78	36.3353
	330.781	35.4488			330.781	33.923			330.781	36.3328
	330.782	35.4461			330.782	33.9259			330.782	36.3302
	330.783	35.4434			330.783	33.9297			330.783	36.3277
	330.784	35.4406			330.784	33.9341			330.784	36.3251
	330.785	35.4379			330.785	33.9386			330.785	36.3226
	330.786	35.4351			330.786	33.943			330.786	36.3207
	330.787	35.4323			330.787	33.9475			330.787	36.3188
	330.788	35.4295			330.788	33.952			330.788	36.3169
	330.789	35.4268			330.789	33.9567			330.789	36.315
	330.79	35.4239			330.79	33.9625			330.79	36.3131
	330.791	35.4209			330.791	33.9683			330.791	36.3112
	330.792	35.4179			330.792	33.9741			330.792	36.3098
	330.793	35.415			330.793	33.9799			330.793	36.3086
	330.794	35.412			330.794	33.9858			330.794	36.3075
	330.795	35.4091			330.795	33.9916			330.795	36.3063
	330.796	35.406			330.796	33.9982			330.796	36.3052
	330.797	35.4028			330.797	34.005			330.797	36.304
	330.798	35.3997			330.798	34.0118			330.798	36.303
	330.799	35.3965			330.799	34.0186			330.799	36.3027
	330.8	35.3933			330.8	34.0254			330.8	36.3024
	330.801	35.3901			330.801	34.0322			330.801	36.302
	330.802	35.3869			330.802	34.0393			330.802	36.3017
	330.803	35.3834			330.803	34.0467			330.803	36.3014
	330.804	35.3799			330.804	34.0541			330.804	36.301
	330.805	35.3763			330.805	34.0616			330.805	36.3016
	330.806	35.3728			330.806	34.069			330.806	36.3023
	330.807	35.3693			330.807	34.0764			330.807	36.3031
	330.808	35.3657			330.808	34.0838			330.808	36.3038
	330.809	35.3621			330.809	34.0913			330.809	36.3046
	330.81	35.3582			330.81	34.0987			330.81	36.3053
	330.811	35.3543			330.811	34.1061			330.811	36.3065
	330.812	35.3504			330.812	34.1136			330.812	36.3083
	330.813	35.3465			330.813	34.121			330.813	36.31
	330.814	35.3427			330.814	34.1284			330.814	36.3118
	330.815	35.3388			330.815	34.1356			330.815	36.3136
	330.816	35.3346			330.816	34.1426			330.816	36.3153
	330.817	35.3304			330.817	34.1496			330.817	36.3171
	330.818	35.3262			330.818	34.1566			330.818	36.3199
	330.819	35.322			330.819	34.1636			330.819	36.3227
	330.82	35.3178			330.82	34.1706			330.82	36.3256
	330.821	35.3136			330.821	34.1775			330.821	36.3284
	330.822	35.3092			330.822	34.1836			330.822	36.3312
	330.823	35.3047			330.823	34.1897			330.823	36.334
	330.824	35.3002			330.824	34.1959			330.824	36.3374
	330.825	35.2957			330.825	34.202			330.825	36.3411
	330.826	35.2912			330.826	34.2082			330.826	36.3448
	330.827	35.2867			330.827	34.2143			330.827	36.3486
	330.828	35.2822			330.828	34.2195			330.828	36.3523
	330.829	35.2775			330.829	34.2243			330.829	36.356
	330.83	35.2727			330.83	34.229			330.83	36.3598
	330.831	35.268			330.831	34.2337			330.831	36.3642
	330.832	35.2633			330.832	34.2384			330.832	36.3686
	330.833	35.2586			330.833	34.2432			330.833	36.373
	330.834	35.2539			330.834	34.2475			330.834	36.3774
	330.835	35.2491			330.835	34.2506			330.835	36.3818
	330.836	35.2443			330.836	34.2537			330.836	36.3862
	330.837	35.2394			330.837	34.2569			330.837	36.3909
	330.838	35.2346			330.838	34.26			330.838	36.3957
	330.839	35.2299			330.839	34.2631			330.839	36.4005
	330.84	35.225			330.84	34.2662			330.84	36.4053
	330.841	35.2203			330.841	34.2677			330.841	36.4102
	330.842	35.2155			330.842	34.269			330.842	36.415
	330.843	35.2107			330.843	34.2703			330.843	36.4199
	330.844	35.206			330.844	34.2716			330.844	36.4247
	330.845	35.2012			330.845	34.273			330.845	36.4296
	330.846	35.1965			330.846	34.2743			330.846	36.4345
	330.847	35.1917			330.847	34.2747			330.847	36.4394
	330.848	35.1872			330.848	34.2741			330.848	36.4443
	330.849	35.1827			330.849	34.2736			330.849	36.4492
	330.85	35.1783			330.85	34.2731			330.85	36.4539
	330.851	35.1738			330.851	34.2726			330.851	36.4585
	330.852	35.1693			330.852	34.2721			330.852	36.4632
	330.853	35.1648			330.853	34.2714			330.853	36.4678
	330.854	35.1605			330.854	34.2693			330.854	36.4725
	330.855	35.1565			330.855	34.2672			330.855	36.4771
	330.856	35.1525			330.856	34.2651			330.856	36.4815
	330.857	35.1485			330.857	34.2629			330.857	36.4855
	330.858	35.1445			330.858	34.2608			330.858	36.4895
	330.859	35.1405			330.859	34.2587			330.859	36.4935
	330.86	35.1366			330.86	34.2555			330.86	36.4975
	330.861	35.1332			330.861	34.2519			330.861	36.5015
	330.862	35.1298			330.862	34.2483			330.862	36.5056
	330.863	35.1265			330.863	34.2448			330.863	36.5086
	330.864	35.1231			330.864	34.2412			330.864	36.5116
	330.865	35.1198			330.865	34.2376			330.865	36.5146
	330.866	35.1164			330.866	34.2337			330.866	36.5176
	330.867	35.1135			330.867	34.2291			330.867	36.5206
	330.868	35.1109			330.868	34.2245			330.868	36.5236
	330.869	35.1083			330.869	34.2199			330.869	36.526
	330.87	35.1058			330.87	34.2154			330.87	36.5278
	330.871	35.1031			330.871	34.2108			330.871	36.5295
	330.872	35.1005			330.872	34.2062			330.872	36.5313
	330.873	35.0981			330.873	34.201			330.873	36.533
	330.874	35.0963			330.874	34.1958			330.874	36.5348
	330.875	35.0946			330.875	34.1906			330.875	36.5365
	330.876	35.0928			330.876	34.1853			330.876	36.537
	330.877	35.0911			330.877	34.1801			330.877	36.5374
	330.878	35.0893			330.878	34.1748			330.878	36.5379
	330.879	35.0875			330.879	34.1695			330.879	36.5384
	330.88	35.0864			330.88	34.1641			330.88	36.5389
	330.881	35.0855			330.881	34.1587			330.881	36.5394
	330.882	35.0846			330.882	34.1533			330.882	36.5391
	330.883	35.0837			330.883	34.1478			330.883	36.5385
	330.884	35.0828			330.884	34.1424			330.884	36.5378
	330.885	35.0819			330.885	34.1371			330.885	36.5371
	330.886	35.0813			330.886	34.132			330.886	36.5364
	330.887	35.0813			330.887	34.1269			330.887	36.5358
	330.888	35.0812			330.888	34.1217			330.888	36.5348
	330.889	35.0812			330.889	34.1166			330.889	36.5331
	330.89	35.0811			330.89	34.1115			330.89	36.5314
	330.891	35.081			330.891	34.1064			330.891	36.5296
	330.892	35.081			330.892	34.1019			330.892	36.5279
	330.893	35.0817			330.893	34.0974			330.893	36.5262
	330.894	35.0824			330.894	34.0929			330.894	36.5245
	330.895	35.0832			330.895	34.0885			330.895	36.522
	330.896	35.0839			330.896	34.084			330.896	36.5194
	330.897	35.0846			330.897	34.0795			330.897	36.5169
	330.898	35.0854			330.898	34.0756			330.898	36.5143
	330.899	35.0864			330.899	34.0719			330.899	36.5118
	330.9	35.0878			330.9	34.0682			330.9	36.5092
	330.901	35.0892			330.901	34.0646			330.901	36.5063
	330.902	35.0906			330.902	34.0609			330.902	36.5031
	330.903	35.092			330.903	34.0573			330.903	36.4999
	330.904	35.0934			330.904	34.0538			330.904	36.4968
	330.905	35.0948			330.905	34.0511			330.905	36.4936
	330.906	35.0968			330.906	34.0484			330.906	36.4904
	330.907	35.0988			330.907	34.0458			330.907	36.4872
	330.908	35.1007			330.908	34.0431			330.908	36.4836
	330.909	35.1027			330.909	34.0404			330.909	36.48
	330.91	35.1047			330.91	34.0378			330.91	36.4765
	330.911	35.1067			330.911	34.0359			330.911	36.4729
	330.912	35.1089			330.912	34.0342			330.912	36.4694
	330.913	35.1113			330.913	34.0326			330.913	36.4658
	330.914	35.1137			330.914	34.0309			330.914	36.4622
	330.915	35.1161			330.915	34.0293			330.915	36.4587
	330.916	35.1185			330.916	34.0276			330.916	36.4551
	330.917	35.1208			330.917	34.0262			330.917	36.4515
	330.918	35.1233			330.918	34.0254			330.918	36.4479
	330.919	35.1259			330.919	34.0247			330.919	36.4444
	330.92	35.1285			330.92	34.0239			330.92	36.4408
	330.921	35.1312			330.921	34.0231			330.921	36.4376
	330.922	35.1338			330.922	34.0223			330.922	36.4342
	330.923	35.1365			330.923	34.0215			330.923	36.4309
	330.924	35.1391			330.924	34.0213			330.924	36.4276
	330.925	35.1418			330.925	34.0213			330.925	36.4243
	330.926	35.1445			330.926	34.0212			330.926	36.421
	330.927	35.1473			330.927	34.0211			330.927	36.4182
	330.928	35.15			330.928	34.0211			330.928	36.4154
	330.929	35.1527			330.929	34.021			330.929	36.4127
	330.93	35.1555			330.93	34.0211			330.93	36.4099
	330.931	35.1582			330.931	34.0216			330.931	36.4072
	330.932	35.1609			330.932	34.022			330.932	36.4044
	330.933	35.1636			330.933	34.0225			330.933	36.4019
	330.934	35.1663			330.934	34.023			330.934	36.3999
	330.935	35.169			330.935	34.0234			330.935	36.3979
	330.936	35.1717			330.936	34.0239			330.936	36.3958
	330.937	35.1744			330.937	34.0246			330.937	36.3938
	330.938	35.1769			330.938	34.0253			330.938	36.3917
	330.939	35.1795			330.939	34.026			330.939	36.3897
	330.94	35.1821			330.94	34.0267			330.94	36.3883
	330.941	35.1847			330.941	34.0274			330.941	36.3869
	330.942	35.1873			330.942	34.0281			330.942	36.3855
	330.943	35.1898			330.943	34.0288			330.943	36.3841
	330.944	35.1923			330.944	34.0296			330.944	36.3827
	330.945	35.1946			330.945	34.0303			330.945	36.3813
	330.946	35.1969			330.946	34.0311			330.946	36.3803
	330.947	35.1992			330.947	34.0318			330.947	36.3795
	330.948	35.2015			330.948	34.0326			330.948	36.3788
	330.949	35.2038			330.949	34.0333			330.949	36.378
	330.95	35.2061			330.95	34.0339			330.95	36.3772
	330.951	35.2082			330.951	34.0346			330.951	36.3765
	330.952	35.2102			330.952	34.0352			330.952	36.3758
	330.953	35.2122			330.953	34.0358			330.953	36.3756
	330.954	35.2143			330.954	34.0364			330.954	36.3754
	330.955	35.2163			330.955	34.037			330.955	36.3752
	330.956	35.2184			330.956	34.0375			330.956	36.375
	330.957	35.2203			330.957	34.0379			330.957	36.3749
	330.958	35.2221			330.958	34.0382			330.958	36.3747
	330.959	35.2239			330.959	34.0386			330.959	36.3749
	330.96	35.2257			330.96	34.0389			330.96	36.3752
	330.961	35.2275			330.961	34.0393			330.961	36.3755
	330.962	35.2293			330.962	34.0396			330.962	36.3759
	330.963	35.2311			330.963	34.0396			330.963	36.3762
	330.964	35.2327			330.964	34.0396			330.964	36.3766
	330.965	35.2342			330.965	34.0396			330.965	36.377
	330.966	35.2358			330.966	34.0395			330.966	36.3776
	330.967	35.2373			330.967	34.0395			330.967	36.3782
	330.968	35.2389			330.968	34.0395			330.968	36.3788
	330.969	35.2404			330.969	34.0392			330.969	36.3794
	330.97	35.2419			330.97	34.0388			330.97	36.38
	330.971	35.2434			330.971	34.0384			330.971	36.3806
	330.972	35.2448			330.972	34.038			330.972	36.3813
	330.973	35.2463			330.973	34.0376			330.973	36.3821
	330.974	35.2477			330.974	34.0372			330.974	36.3828
	330.975	35.2492			330.975	34.0366			330.975	36.3835
	330.976	35.2506			330.976	34.0359			330.976	36.3842
	330.977	35.252			330.977	34.0351			330.977	36.385
	330.978	35.2534			330.978	34.0344			330.978	36.3857
	330.979	35.2548			330.979	34.0337			330.979	36.3866
	330.98	35.2562			330.98	34.0329			330.98	36.3874
	330.981	35.2576			330.981	34.0322			330.981	36.3883
	330.982	35.259			330.982	34.0313			330.982	36.3892
	330.983	35.2604			330.983	34.0304			330.983	36.39
	330.984	35.2619			330.984	34.0295			330.984	36.3909
	330.985	35.2634			330.985	34.0286			330.985	36.3917
	330.986	35.2649			330.986	34.0277			330.986	36.3926
	330.987	35.2664			330.987	34.0268			330.987	36.3935
	330.988	35.2679			330.988	34.0259			330.988	36.3943
	330.989	35.2695			330.989	34.0249			330.989	36.3952
	330.99	35.2711			330.99	34.024			330.99	36.3961
	330.991	35.2728			330.991	34.0231			330.991	36.397
	330.992	35.2744			330.992	34.0222			330.992	36.398
	330.993	35.2761			330.993	34.0213			330.993	36.3991
	330.994	35.2777			330.994	34.0204			330.994	36.4001
	330.995	35.2794			330.995	34.0197			330.995	36.4011
	330.996	35.2812			330.996	34.019			330.996	36.4021
	330.997	35.2831			330.997	34.0183			330.997	36.4032
	330.998	35.285			330.998	34.0176			330.998	36.4046
	330.999	35.2869			330.999	34.0169			330.999	36.406
	331	35.2888			331	34.0162			331	36.4074
	331.001	35.2907			331.001	34.0157			331.001	36.4089
	331.002	35.2927			331.002	34.0154			331.002	36.4102
	331.003	35.2948			331.003	34.0151			331.003	36.4117
	331.004	35.297			331.004	34.0149			331.004	36.4136
	331.005	35.2992			331.005	34.0146			331.005	36.4155
	331.006	35.3014			331.006	34.0143			331.006	36.4175
	331.007	35.3036			331.007	34.0141			331.007	36.4194
	331.008	35.3058			331.008	34.0145			331.008	36.4214
	331.009	35.3083			331.009	34.0149			331.009	36.4233
	331.01	35.3108			331.01	34.0152			331.01	36.4257
	331.011	35.3134			331.011	34.0156			331.011	36.4284
	331.012	35.3159			331.012	34.016			331.012	36.4311
	331.013	35.3185			331.013	34.0164			331.013	36.4338
	331.014	35.321			331.014	34.0173			331.014	36.4364
	331.015	35.3237			331.015	34.0185			331.015	36.4391
	331.016	35.3266			331.016	34.0196			331.016	36.4419
	331.017	35.3295			331.017	34.0208			331.017	36.4455
	331.018	35.3325			331.018	34.022			331.018	36.4492
	331.019	35.3354			331.019	34.0231			331.019	36.4529
	331.02	35.3383			331.02	34.0246			331.02	36.4566
	331.021	35.3412			331.021	34.0266			331.021	36.4602
	331.022	35.3445			331.022	34.0286			331.022	36.4639
	331.023	35.3478			331.023	34.0307			331.023	36.4683
	331.024	35.351			331.024	34.0327			331.024	36.4733
	331.025	35.3543			331.025	34.0347			331.025	36.4782
	331.026	35.3576			331.026	34.0367			331.026	36.4832
	331.027	35.3609			331.027	34.0395			331.027	36.4881
	331.028	35.3644			331.028	34.0423			331.028	36.493
	331.029	35.3681			331.029	34.0451			331.029	36.4983
	331.03	35.3718			331.03	34.0479			331.03	36.5045
	331.031	35.3755			331.031	34.0507			331.031	36.5107
	331.032	35.3791			331.032	34.0535			331.032	36.517
	331.033	35.3828			331.033	34.0567			331.033	36.5232
	331.034	35.3865			331.034	34.0601			331.034	36.5294
	331.035	35.3905			331.035	34.0636			331.035	36.5357
	331.036	35.3945			331.036	34.067			331.036	36.5428
	331.037	35.3984			331.037	34.0705			331.037	36.5502
	331.038	35.4024			331.038	34.0739			331.038	36.5576
	331.039	35.4064			331.039	34.0774			331.039	36.565
	331.04	35.4103			331.04	34.0813			331.04	36.5724
	331.041	35.4145			331.041	34.0852			331.041	36.5798
	331.042	35.4186			331.042	34.089			331.042	36.5875
	331.043	35.4227			331.043	34.0929			331.043	36.5958
	331.044	35.4269			331.044	34.0968			331.044	36.6042
	331.045	35.431			331.045	34.1007			331.045	36.6125
	331.046	35.4351			331.046	34.1046			331.046	36.6209
	331.047	35.4392			331.047	34.1086			331.047	36.6292
	331.048	35.4434			331.048	34.1125			331.048	36.6376
	331.049	35.4476			331.049	34.1165			331.049	36.6465
	331.05	35.4518			331.05	34.1204			331.05	36.6555
	331.051	35.456			331.051	34.1243			331.051	36.6645
	331.052	35.4601			331.052	34.1282			331.052	36.6735
	331.053	35.4643			331.053	34.1318			331.053	36.6826
	331.054	35.4684			331.054	34.1354			331.054	36.6915
	331.055	35.4726			331.055	34.139			331.055	36.7007
	331.056	35.4767			331.056	34.1426			331.056	36.7098
	331.057	35.4808			331.057	34.1462			331.057	36.719
	331.058	35.4849			331.058	34.1498			331.058	36.7282
	331.059	35.489			331.059	34.1528			331.059	36.7374
	331.06	35.4931			331.06	34.1558			331.06	36.7466
	331.061	35.4972			331.061	34.1588			331.061	36.7557
	331.062	35.5012			331.062	34.1617			331.062	36.7645
	331.063	35.5053			331.063	34.1647			331.063	36.7733
	331.064	35.5094			331.064	34.1677			331.064	36.782
	331.065	35.5134			331.065	34.1702			331.065	36.7908
	331.066	35.5175			331.066	34.1722			331.066	36.7996
	331.067	35.5214			331.067	34.1742			331.067	36.8084
	331.068	35.5253			331.068	34.1762			331.068	36.8165
	331.069	35.5292			331.069	34.1782			331.069	36.8244
	331.07	35.5331			331.07	34.1802			331.07	36.8323
	331.071	35.537			331.071	34.1822			331.071	36.8402
	331.072	35.5409			331.072	34.183			331.072	36.8481
	331.073	35.5447			331.073	34.1837			331.073	36.8559
	331.074	35.5484			331.074	34.1845			331.074	36.8633
	331.075	35.5521			331.075	34.1852			331.075	36.8699
	331.076	35.5557			331.076	34.186			331.076	36.8765
	331.077	35.5594			331.077	34.1867			331.077	36.883
	331.078	35.5631			331.078	34.1867			331.078	36.8895
	331.079	35.5668			331.079	34.186			331.079	36.8961
	331.08	35.5701			331.08	34.1853			331.08	36.9026
	331.081	35.5735			331.081	34.1846			331.081	36.9075
	331.082	35.5769			331.082	34.1839			331.082	36.9124
	331.083	35.5802			331.083	34.1832			331.083	36.9172
	331.084	35.5836			331.084	34.1824			331.084	36.9222
	331.085	35.587			331.085	34.1802			331.085	36.927
	331.086	35.5902			331.086	34.1779			331.086	36.9319
	331.087	35.5932			331.087	34.1757			331.087	36.9357
	331.088	35.5963			331.088	34.1734			331.088	36.9386
	331.089	35.5994			331.089	34.1711			331.089	36.9415
	331.09	35.6025			331.09	34.1689			331.09	36.9445
	331.091	35.6055			331.091	34.1657			331.091	36.9474
	331.092	35.6086			331.092	34.1619			331.092	36.9504
	331.093	35.6112			331.093	34.1581			331.093	36.9532
	331.094	35.6139			331.094	34.1542			331.094	36.9539
	331.095	35.6166			331.095	34.1504			331.095	36.9547
	331.096	35.6193			331.096	34.1467			331.096	36.9555
	331.097	35.6219			331.097	34.1425			331.097	36.9563
	331.098	35.6246			331.098	34.1372			331.098	36.9571
	331.099	35.627			331.099	34.1319			331.099	36.9579
	331.1	35.6292			331.1	34.1266			331.1	36.9577
	331.101	35.6313			331.101	34.1214			331.101	36.9566
	331.102	35.6335			331.102	34.1161			331.102	36.9554
	331.103	35.6357			331.103	34.1108			331.103	36.9543
	331.104	35.6379			331.104	34.1046			331.104	36.9532
	331.105	35.6399			331.105	34.098			331.105	36.9521
	331.106	35.6416			331.106	34.0915			331.106	36.9509
	331.107	35.6432			331.107	34.085			331.107	36.9481
	331.108	35.6449			331.108	34.0784			331.108	36.9452
	331.109	35.6465			331.109	34.0719			331.109	36.9424
	331.11	35.6482			331.11	34.0651			331.11	36.9396
	331.111	35.6498			331.111	34.0575			331.111	36.9367
	331.112	35.6511			331.112	34.05			331.112	36.9339
	331.113	35.6523			331.113	34.0424			331.113	36.9301
	331.114	35.6534			331.114	34.0348			331.114	36.9257
	331.115	35.6546			331.115	34.0272			331.115	36.9213
	331.116	35.6557			331.116	34.0196			331.116	36.917
	331.117	35.6569			331.117	34.0115			331.117	36.9126
	331.118	35.6579			331.118	34.0032			331.118	36.9083
	331.119	35.6585			331.119	33.9949			331.119	36.9037
	331.12	35.6591			331.12	33.9866			331.12	36.8983
	331.121	35.6597			331.121	33.9783			331.121	36.8929
	331.122	35.6603			331.122	33.97			331.122	36.8874
	331.123	35.6609			331.123	33.9616			331.123	36.8821
	331.124	35.6615			331.124	33.9528			331.124	36.8766
	331.125	35.6618			331.125	33.9441			331.125	36.8712
	331.126	35.662			331.126	33.9354			331.126	36.8653
	331.127	35.6621			331.127	33.9266			331.127	36.8589
	331.128	35.6623			331.128	33.9179			331.128	36.8527
	331.129	35.6624			331.129	33.9091			331.129	36.8463
	331.13	35.6626			331.13	33.9003			331.13	36.8401
	331.131	35.6626			331.131	33.8915			331.131	36.8338
	331.132	35.6623			331.132	33.8826			331.132	36.8275
	331.133	35.6619			331.133	33.8738			331.133	36.8207
	331.134	35.6616			331.134	33.8649			331.134	36.8139
	331.135	35.6613			331.135	33.8561			331.135	36.8071
	331.136	35.661			331.136	33.8472			331.136	36.8003
	331.137	35.6606			331.137	33.8386			331.137	36.7935
	331.138	35.66			331.138	33.83			331.138	36.7867
	331.139	35.6593			331.139	33.8215			331.139	36.7798
	331.14	35.6586			331.14	33.8129			331.14	36.7728
	331.141	35.6579			331.141	33.8042			331.141	36.7657
	331.142	35.6572			331.142	33.7956			331.142	36.7587
	331.143	35.6565			331.143	33.7874			331.143	36.7516
	331.144	35.6557			331.144	33.7793			331.144	36.7446
	331.145	35.6547			331.145	33.7713			331.145	36.7375
	331.146	35.6537			331.146	33.7632			331.146	36.7303
	331.147	35.6527			331.147	33.7552			331.147	36.723
	331.148	35.6517			331.148	33.7471			331.148	36.7157
	331.149	35.6508			331.149	33.7392			331.149	36.7085
	331.15	35.6498			331.15	33.7321			331.15	36.7012
	331.151	35.6486			331.151	33.7249			331.151	36.694
	331.152	35.6475			331.152	33.7178			331.152	36.6867
	331.153	35.6463			331.153	33.7107			331.153	36.6795
	331.154	35.6452			331.154	33.7036			331.154	36.6724
	331.155	35.644			331.155	33.6965			331.155	36.6652
	331.156	35.6428			331.156	33.6901			331.156	36.658
	331.157	35.6417			331.157	33.6841			331.157	36.6508
	331.158	35.6405			331.158	33.6781			331.158	36.6436
	331.159	35.6392			331.159	33.6722			331.159	36.6366
	331.16	35.638			331.16	33.6662			331.16	36.6297
	331.161	35.6368			331.161	33.6602			331.161	36.6227
	331.162	35.6356			331.162	33.6545			331.162	36.6157
	331.163	35.6344			331.163	33.6499			331.163	36.6088
	331.164	35.6332			331.164	33.6453			331.164	36.6018
	331.165	35.6319			331.165	33.6407			331.165	36.5949
	331.166	35.6307			331.166	33.6362			331.166	36.5882
	331.167	35.6295			331.167	33.6316			331.167	36.5815
	331.168	35.6283			331.168	33.6271			331.168	36.5748
	331.169	35.627			331.169	33.6236			331.169	36.568
	331.17	35.6258			331.17	33.6206			331.17	36.5613
	331.171	35.6247			331.171	33.6176			331.171	36.5545
	331.172	35.6235			331.172	33.6147			331.172	36.5481
	331.173	35.6223			331.173	33.6117			331.173	36.5416
	331.174	35.6212			331.174	33.6087			331.174	36.5351
	331.175	35.62			331.175	33.606			331.175	36.5286
	331.176	35.6188			331.176	33.6047			331.176	36.5221
	331.177	35.6177			331.177	33.6035			331.177	36.5156
	331.178	35.6166			331.178	33.6023			331.178	36.5093
	331.179	35.6154			331.179	33.6011			331.179	36.5032
	331.18	35.6143			331.18	33.5998			331.18	36.497
	331.181	35.6131			331.181	33.5986			331.181	36.4909
	331.182	35.612			331.182	33.5984			331.182	36.4847
	331.183	35.6109			331.183	33.599			331.183	36.4786
	331.184	35.6097			331.184	33.5996			331.184	36.4725
	331.185	35.6086			331.185	33.6002			331.185	36.4667
	331.186	35.6074			331.186	33.6008			331.186	36.4609
	331.187	35.6063			331.187	33.6013			331.187	36.4552
	331.188	35.6052			331.188	33.6021			331.188	36.4494
	331.189	35.604			331.189	33.6045			331.189	36.4436
	331.19	35.6028			331.19	33.6068			331.19	36.4379
	331.191	35.6016			331.191	33.6092			331.191	36.4323
	331.192	35.6004			331.192	33.6116			331.192	36.427
	331.193	35.5992			331.193	33.6139			331.193	36.4216
	331.194	35.598			331.194	33.6163			331.194	36.4163
	331.195	35.5968			331.195	33.6197			331.195	36.4109
	331.196	35.5955			331.196	33.6237			331.196	36.4056
	331.197	35.594			331.197	33.6277			331.197	36.4003
	331.198	35.5926			331.198	33.6317			331.198	36.3951
	331.199	35.5912			331.199	33.6356			331.199	36.3899
	331.2	35.5897			331.2	33.6396			331.2	36.3848
	331.201	35.5883			331.201	33.6439			331.201	36.3796
	331.202	35.5868			331.202	33.6494			331.202	36.3744
	331.203	35.5851			331.203	33.6549			331.203	36.3692
	331.204	35.5833			331.204	33.6603			331.204	36.3641
	331.205	35.5816			331.205	33.6658			331.205	36.359
	331.206	35.5799			331.206	33.6713			331.206	36.354
	331.207	35.5782			331.207	33.6767			331.207	36.3489
	331.208	35.5764			331.208	33.6832			331.208	36.3438
	331.209	35.5744			331.209	33.6898			331.209	36.3387
	331.21	35.5722			331.21	33.6965			331.21	36.3336
	331.211	35.5701			331.211	33.7031			331.211	36.3284
	331.212	35.5679			331.212	33.7098			331.212	36.3232
	331.213	35.5658			331.213	33.7164			331.213	36.318
	331.214	35.5636			331.214	33.7235			331.214	36.3128
	331.215	35.5613			331.215	33.7311			331.215	36.3076
	331.216	35.5588			331.216	33.7386			331.216	36.3024
	331.217	35.5562			331.217	33.7462			331.217	36.297
	331.218	35.5536			331.218	33.7538			331.218	36.2916
	331.219	35.551			331.219	33.7614			331.219	36.2861
	331.22	35.5485			331.22	33.7689			331.22	36.2807
	331.221	35.5459			331.221	33.7771			331.221	36.2752
	331.222	35.5429			331.222	33.7852			331.222	36.2698
	331.223	35.5398			331.223	33.7933			331.223	36.2644
	331.224	35.5367			331.224	33.8014			331.224	36.2585
	331.225	35.5337			331.225	33.8095			331.225	36.2527
	331.226	35.5306			331.226	33.8176			331.226	36.2469
	331.227	35.5275			331.227	33.8259			331.227	36.2412
	331.228	35.5242			331.228	33.8342			331.228	36.2354
	331.229	35.5206			331.229	33.8425			331.229	36.2296
	331.23	35.517			331.23	33.8508			331.23	36.2235
	331.231	35.5134			331.231	33.8591			331.231	36.2173
	331.232	35.5098			331.232	33.8674			331.232	36.211
	331.233	35.5063			331.233	33.8756			331.233	36.2047
	331.234	35.5026			331.234	33.8838			331.234	36.1985
	331.235	35.4986			331.235	33.8918			331.235	36.1922
	331.236	35.4946			331.236	33.9			331.236	36.1859
	331.237	35.4905			331.237	33.9081			331.237	36.1791
	331.238	35.4865			331.238	33.9162			331.238	36.1723
	331.239	35.4825			331.239	33.9243			331.239	36.1656
	331.24	35.4784			331.24	33.932			331.24	36.1588
	331.241	35.4741			331.241	33.9396			331.241	36.1521
	331.242	35.4696			331.242	33.9472			331.242	36.1453
	331.243	35.4652			331.243	33.9548			331.243	36.1382
	331.244	35.4607			331.244	33.9624			331.244	36.131
	331.245	35.4562			331.245	33.9699			331.245	36.1237
	331.246	35.4518			331.246	33.9773			331.246	36.1165
	331.247	35.4473			331.247	33.9841			331.247	36.1092
	331.248	35.4425			331.248	33.9909			331.248	36.1019
	331.249	35.4378			331.249	33.9977			331.249	36.0946
	331.25	35.433			331.25	34.0045			331.25	36.087
	331.251	35.4283			331.251	34.0113			331.251	36.0795
	331.252	35.4235			331.252	34.0181			331.252	36.0719
	331.253	35.4188			331.253	34.0242			331.253	36.0643
	331.254	35.414			331.254	34.0301			331.254	36.0567
	331.255	35.4091			331.255	34.036			331.255	36.0491
	331.256	35.4042			331.256	34.0419			331.256	36.0415
	331.257	35.3993			331.257	34.0478			331.257	36.034
	331.258	35.3944			331.258	34.0538			331.258	36.0264
	331.259	35.3895			331.259	34.0594			331.259	36.0188
	331.26	35.3846			331.26	34.0644			331.26	36.0113
	331.261	35.3796			331.261	34.0693			331.261	36.0037
	331.262	35.3747			331.262	34.0743			331.262	35.9963
	331.263	35.3698			331.263	34.0793			331.263	35.989
	331.264	35.3649			331.264	34.0842			331.264	35.9818
	331.265	35.36			331.265	34.0892			331.265	35.9745
	331.266	35.355			331.266	34.0934			331.266	35.9672
	331.267	35.3502			331.267	34.0973			331.267	35.96
	331.268	35.3454			331.268	34.1013			331.268	35.9527
	331.269	35.3406			331.269	34.1052			331.269	35.9461
	331.27	35.3359			331.27	34.1092			331.27	35.9395
	331.271	35.3311			331.271	34.1131			331.271	35.9329
	331.272	35.3263			331.272	34.1168			331.272	35.9263
	331.273	35.3216			331.273	34.1197			331.273	35.9198
	331.274	35.317			331.274	34.1227			331.274	35.9132
	331.275	35.3124			331.275	34.1257			331.275	35.9071
	331.276	35.3079			331.276	34.1287			331.276	35.9015
	331.277	35.3033			331.277	34.1317			331.277	35.896
	331.278	35.2987			331.278	34.1346			331.278	35.8905
	331.279	35.2941			331.279	34.1368			331.279	35.885
	331.28	35.2899			331.28	34.1389			331.28	35.8794
	331.281	35.2856			331.281	34.1409			331.281	35.8739
	331.282	35.2814			331.282	34.143			331.282	35.8696
	331.283	35.2771			331.283	34.1451			331.283	35.8653
	331.284	35.2729			331.284	34.1472			331.284	35.861
	331.285	35.2686			331.285	34.1488			331.285	35.8567
	331.286	35.2646			331.286	34.1501			331.286	35.8524
	331.287	35.2607			331.287	34.1513			331.287	35.8481
	331.288	35.2569			331.288	34.1525			331.288	35.8445
	331.289	35.253			331.289	34.1537			331.289	35.8416
	331.29	35.2491			331.29	34.1549			331.29	35.8387
	331.291	35.2452			331.291	34.1561			331.291	35.8358
	331.292	35.2414			331.292	34.1564			331.292	35.8329
	331.293	35.238			331.293	34.1567			331.293	35.8301
	331.294	35.2346			331.294	34.157			331.294	35.8272
	331.295	35.2312			331.295	34.1573			331.295	35.8259
	331.296	35.2277			331.296	34.1576			331.296	35.8245
	331.297	35.2243			331.297	34.1579			331.297	35.8232
	331.298	35.2209			331.298	34.1577			331.298	35.8218
	331.299	35.2178			331.299	34.1571			331.299	35.8205
	331.3	35.2148			331.3	34.1566			331.3	35.8191
	331.301	35.2117			331.301	34.156			331.301	35.8186
	331.302	35.2087			331.302	34.1555			331.302	35.8187
	331.303	35.2057			331.303	34.1549			331.303	35.8188
	331.304	35.2026			331.304	34.1542			331.304	35.8189
	331.305	35.1998			331.305	34.1527			331.305	35.819
	331.306	35.197			331.306	34.1513			331.306	35.8191
	331.307	35.1943			331.307	34.1499			331.307	35.8193
	331.308	35.1916			331.308	34.1484			331.308	35.8206
	331.309	35.1889			331.309	34.147			331.309	35.8219
	331.31	35.1862			331.31	34.1456			331.31	35.8232
	331.311	35.1835			331.311	34.1433			331.311	35.8244
	331.312	35.181			331.312	34.141			331.312	35.8257
	331.313	35.1785			331.313	34.1387			331.313	35.827
	331.314	35.176			331.314	34.1364			331.314	35.8289
	331.315	35.1735			331.315	34.134			331.315	35.831
	331.316	35.171			331.316	34.1317			331.316	35.8331
	331.317	35.1684			331.317	34.129			331.317	35.8352
	331.318	35.166			331.318	34.1259			331.318	35.8373
	331.319	35.1635			331.319	34.1229			331.319	35.8394
	331.32	35.1611			331.32	34.1198			331.32	35.8416
	331.321	35.1586			331.321	34.1167			331.321	35.8442
	331.322	35.1562			331.322	34.1136			331.322	35.8468
	331.323	35.1538			331.323	34.1105			331.323	35.8494
	331.324	35.1513			331.324	34.1068			331.324	35.852
	331.325	35.1488			331.325	34.103			331.325	35.8546
	331.326	35.1463			331.326	34.0992			331.326	35.8571
	331.327	35.1438			331.327	34.0954			331.327	35.8599
	331.328	35.1414			331.328	34.0917			331.328	35.8627
	331.329	35.1389			331.329	34.0879			331.329	35.8654
	331.33	35.1364			331.33	34.0838			331.33	35.8682
	331.331	35.1338			331.331	34.0793			331.331	35.871
	331.332	35.1311			331.332	34.0749			331.332	35.8737
	331.333	35.1285			331.333	34.0705			331.333	35.8764
	331.334	35.1258			331.334	34.0661			331.334	35.879
	331.335	35.1232			331.335	34.0617			331.335	35.8816
	331.336	35.1205			331.336	34.0572			331.336	35.8842
	331.337	35.1178			331.337	34.0524			331.337	35.8868
	331.338	35.115			331.338	34.0476			331.338	35.8894
	331.339	35.1121			331.339	34.0427			331.339	35.892
	331.34	35.1092			331.34	34.0379			331.34	35.8942
	331.341	35.1064			331.341	34.0331			331.341	35.8963
	331.342	35.1035			331.342	34.0282			331.342	35.8984
	331.343	35.1007			331.343	34.0232			331.343	35.9005
	331.344	35.0977			331.344	34.0182			331.344	35.9026
	331.345	35.0946			331.345	34.0132			331.345	35.9047
	331.346	35.0916			331.346	34.0081			331.346	35.9065
	331.347	35.0885			331.347	34.0031			331.347	35.908
	331.348	35.0855			331.348	33.998			331.348	35.9094
	331.349	35.0825			331.349	33.9929			331.349	35.9109
	331.35	35.0793			331.35	33.9879			331.35	35.9123
	331.351	35.0762			331.351	33.9828			331.351	35.9137
	331.352	35.0731			331.352	33.9778			331.352	35.9152
	331.353	35.0699			331.353	33.9727			331.353	35.9158
	331.354	35.0667			331.354	33.9677			331.354	35.9164
	331.355	35.0636			331.355	33.9626			331.355	35.917
	331.356	35.0604			331.356	33.9578			331.356	35.9176
	331.357	35.0572			331.357	33.953			331.357	35.9182
	331.358	35.054			331.358	33.9482			331.358	35.9188
	331.359	35.0508			331.359	33.9434			331.359	35.919
	331.36	35.0476			331.36	33.9387			331.36	35.9187
	331.361	35.0444			331.361	33.9339			331.361	35.9183
	331.362	35.0412			331.362	33.9293			331.362	35.918
	331.363	35.038			331.363	33.9251			331.363	35.9177
	331.364	35.0349			331.364	33.9208			331.364	35.9173
	331.365	35.0318			331.365	33.9166			331.365	35.917
	331.366	35.0287			331.366	33.9123			331.366	35.9158
	331.367	35.0256			331.367	33.9081			331.367	35.9147
	331.368	35.0225			331.368	33.9039			331.368	35.9135
	331.369	35.0194			331.369	33.9003			331.369	35.9123
	331.37	35.0166			331.37	33.8967			331.37	35.9112
	331.371	35.0137			331.371	33.8932			331.371	35.91
	331.372	35.0109			331.372	33.8896			331.372	35.9084
	331.373	35.0081			331.373	33.8861			331.373	35.9065
	331.374	35.0053			331.374	33.8825			331.374	35.9046
	331.375	35.0025			331.375	33.8794			331.375	35.9026
	331.376	34.9999			331.376	33.8766			331.376	35.9007
	331.377	34.9975			331.377	33.8739			331.377	35.8988
	331.378	34.995			331.378	33.8711			331.378	35.8968
	331.379	34.9926			331.379	33.8683			331.379	35.8942
	331.38	34.9902			331.38	33.8656			331.38	35.8916
	331.381	34.9878			331.381	33.863			331.381	35.889
	331.382	34.9854			331.382	33.8612			331.382	35.8864
	331.383	34.9836			331.383	33.8593			331.383	35.8838
	331.384	34.9819			331.384	33.8575			331.384	35.8812
	331.385	34.9801			331.385	33.8556			331.385	35.8783
	331.386	34.9783			331.386	33.8538			331.386	35.8752
	331.387	34.9765			331.387	33.852			331.387	35.8721
	331.388	34.9748			331.388	33.8509			331.388	35.869
	331.389	34.9734			331.389	33.85			331.389	35.8659
	331.39	34.9723			331.39	33.8492			331.39	35.8629
	331.391	34.9713			331.391	33.8483			331.391	35.8598
	331.392	34.9703			331.392	33.8475			331.392	35.8564
	331.393	34.9692			331.393	33.8466			331.393	35.853
	331.394	34.9682			331.394	33.8461			331.394	35.8496
	331.395	34.9671			331.395	33.8462			331.395	35.8462
	331.396	34.9669			331.396	33.8463			331.396	35.8428
	331.397	34.9665			331.397	33.8464			331.397	35.8394
	331.398	34.9662			331.398	33.8465			331.398	35.8359
	331.399	34.9659			331.399	33.8466			331.399	35.8324
	331.4	34.9656			331.4	33.8467			331.4	35.8289
	331.401	34.9653			331.401	33.8477			331.401	35.8254
	331.402	34.9654			331.402	33.8487			331.402	35.8219
	331.403	34.9659			331.403	33.8498			331.403	35.8184
	331.404	34.9663			331.404	33.8509			331.404	35.8148
	331.405	34.9668			331.405	33.8519			331.405	35.8112
	331.406	34.9673			331.406	33.853			331.406	35.8076
	331.407	34.9678			331.407	33.8545			331.407	35.804
	331.408	34.9683			331.408	33.8565			331.408	35.8004
	331.409	34.9695			331.409	33.8585			331.409	35.7968
	331.41	34.9707			331.41	33.8605			331.41	35.7932
	331.411	34.9719			331.411	33.8625			331.411	35.7895
	331.412	34.9731			331.412	33.8645			331.412	35.7859
	331.413	34.9744			331.413	33.8665			331.413	35.7823
	331.414	34.9756			331.414	33.8693			331.414	35.7786
	331.415	34.9771			331.415	33.8722			331.415	35.775
	331.416	34.9789			331.416	33.875			331.416	35.7714
	331.417	34.9808			331.417	33.8778			331.417	35.7678
	331.418	34.9826			331.418	33.8807			331.418	35.7643
	331.419	34.9845			331.419	33.8835			331.419	35.7608
	331.42	34.9863			331.42	33.8867			331.42	35.7573
	331.421	34.9882			331.421	33.8904			331.421	35.7538
	331.422	34.9905			331.422	33.894			331.422	35.7503
	331.423	34.993			331.423	33.8977			331.423	35.7468
	331.424	34.9954			331.424	33.9013			331.424	35.7434
	331.425	34.9978			331.425	33.905			331.425	35.74
	331.426	35.0002			331.426	33.9086			331.426	35.7367
	331.427	35.0026			331.427	33.913			331.427	35.7333
	331.428	35.0052			331.428	33.9174			331.428	35.7299
	331.429	35.008			331.429	33.9218			331.429	35.7266
	331.43	35.0108			331.43	33.9262			331.43	35.7232
	331.431	35.0136			331.431	33.9306			331.431	35.72
	331.432	35.0165			331.432	33.935			331.432	35.7167
	331.433	35.0193			331.433	33.9397			331.433	35.7135
	331.434	35.0221			331.434	33.9448			331.434	35.7103
	331.435	35.0252			331.435	33.9498			331.435	35.707
	331.436	35.0283			331.436	33.9549			331.436	35.7038
	331.437	35.0314			331.437	33.96			331.437	35.7006
	331.438	35.0345			331.438	33.9651			331.438	35.6974
	331.439	35.0376			331.439	33.9701			331.439	35.6942
	331.44	35.0408			331.44	33.9758			331.44	35.691
	331.441	35.0439			331.441	33.9814			331.441	35.6879
	331.442	35.0472			331.442	33.987			331.442	35.6847
	331.443	35.0505			331.443	33.9926			331.443	35.6815
	331.444	35.0538			331.444	33.9982			331.444	35.6783
	331.445	35.057			331.445	34.0038			331.445	35.6751
	331.446	35.0603			331.446	34.0096			331.446	35.6719
	331.447	35.0636			331.447	34.0156			331.447	35.6687
	331.448	35.0669			331.448	34.0215			331.448	35.6655
	331.449	35.0702			331.449	34.0275			331.449	35.6623
	331.45	35.0735			331.45	34.0335			331.45	35.6589
	331.451	35.0768			331.451	34.0394			331.451	35.6555
	331.452	35.0801			331.452	34.0454			331.452	35.6522
	331.453	35.0834			331.453	34.0514			331.453	35.6488
	331.454	35.0866			331.454	34.0576			331.454	35.6454
	331.455	35.0898			331.455	34.0637			331.455	35.642
	331.456	35.0931			331.456	34.0698			331.456	35.6386
	331.457	35.0963			331.457	34.0759			331.457	35.635
	331.458	35.0995			331.458	34.0819			331.458	35.6313
	331.459	35.1027			331.459	34.0879			331.459	35.6277
	331.46	35.106			331.46	34.0939			331.46	35.624
	331.461	35.109			331.461	34.0999			331.461	35.6204
	331.462	35.112			331.462	34.1059			331.462	35.6168
	331.463	35.115			331.463	34.1118			331.463	35.6128
	331.464	35.1179			331.464	34.1178			331.464	35.6087
	331.465	35.121			331.465	34.1238			331.465	35.6045
	331.466	35.1239			331.466	34.1294			331.466	35.6004
	331.467	35.1268			331.467	34.1351			331.467	35.5962
	331.468	35.1295			331.468	34.1409			331.468	35.5921
	331.469	35.1322			331.469	34.1466			331.469	35.5879
	331.47	35.1349			331.47	34.1523			331.47	35.5831
	331.471	35.1376			331.471	34.1581			331.471	35.5783
	331.472	35.1403			331.472	34.1635			331.472	35.5735
	331.473	35.1431			331.473	34.1688			331.473	35.5688
	331.474	35.1454			331.474	34.174			331.474	35.564
	331.475	35.1477			331.475	34.1793			331.475	35.5592
	331.476	35.15			331.476	34.1846			331.476	35.5541
	331.477	35.1523			331.477	34.1899			331.477	35.5487
	331.478	35.1546			331.478	34.1951			331.478	35.5434
	331.479	35.1569			331.479	34.1997			331.479	35.538
	331.48	35.159			331.48	34.2043			331.48	35.5327
	331.481	35.1609			331.481	34.209			331.481	35.5273
	331.482	35.1627			331.482	34.2136			331.482	35.5219
	331.483	35.1645			331.483	34.2182			331.483	35.5161
	331.484	35.1664			331.484	34.2228			331.484	35.5102
	331.485	35.1682			331.485	34.2269			331.485	35.5043
	331.486	35.17			331.486	34.2308			331.486	35.4984
	331.487	35.1713			331.487	34.2347			331.487	35.4924
	331.488	35.1726			331.488	34.2386			331.488	35.4866
	331.489	35.1739			331.489	34.2425			331.489	35.4805
	331.49	35.1752			331.49	34.2464			331.49	35.4742
	331.491	35.1765			331.491	34.25			331.491	35.4679
	331.492	35.1778			331.492	34.2531			331.492	35.4616
	331.493	35.1787			331.493	34.2563			331.493	35.4553
	331.494	35.1794			331.494	34.2594			331.494	35.449
	331.495	35.18			331.495	34.2625			331.495	35.4427
	331.496	35.1807			331.496	34.2656			331.496	35.4361
	331.497	35.1813			331.497	34.2688			331.497	35.4295
	331.498	35.182			331.498	34.2713			331.498	35.4229
	331.499	35.1826			331.499	34.2737			331.499	35.4163
	331.5	35.1826			331.5	34.2762			331.5	35.4097
	331.501	35.1826			331.501	34.2786			331.501	35.4031
	331.502	35.1826			331.502	34.2811			331.502	35.3965
	331.503	35.1826			331.503	34.2835			331.503	35.3899
	331.504	35.1825			331.504	34.2858			331.504	35.3833
	331.505	35.1825			331.505	34.2877			331.505	35.3768
	331.506	35.1822			331.506	34.2895			331.506	35.3702
	331.507	35.1815			331.507	34.2914			331.507	35.3636
	331.508	35.1808			331.508	34.2933			331.508	35.3571
	331.509	35.1802			331.509	34.2952			331.509	35.3508
	331.51	35.1795			331.51	34.2971			331.51	35.3445
	331.511	35.1788			331.511	34.2987			331.511	35.3383
	331.512	35.1781			331.512	34.3002			331.512	35.332
	331.513	35.1769			331.513	34.3017			331.513	35.3258
	331.514	35.1756			331.514	34.3033			331.514	35.3195
	331.515	35.1744			331.515	34.3049			331.515	35.3137
	331.516	35.1732			331.516	34.3064			331.516	35.3082
	331.517	35.1719			331.517	34.3079			331.517	35.3027
	331.518	35.1707			331.518	34.3092			331.518	35.2972
	331.519	35.1692			331.519	34.3105			331.519	35.2917
	331.52	35.1676			331.52	34.3119			331.52	35.2862
	331.521	35.1659			331.521	34.3132			331.521	35.2809
	331.522	35.1643			331.522	34.3145			331.522	35.2767
	331.523	35.1627			331.523	34.3159			331.523	35.2724
	331.524	35.161			331.524	34.3172			331.524	35.2681
	331.525	35.1593			331.525	34.3185			331.525	35.2638
	331.526	35.1574			331.526	34.3198			331.526	35.2596
	331.527	35.1555			331.527	34.3211			331.527	35.2553
	331.528	35.1536			331.528	34.3224			331.528	35.2521
	331.529	35.1517			331.529	34.3237			331.529	35.2493
	331.53	35.1498			331.53	34.325			331.53	35.2466
	331.531	35.1479			331.531	34.3264			331.531	35.2438
	331.532	35.1459			331.532	34.3278			331.532	35.2411
	331.533	35.1439			331.533	34.3293			331.533	35.2383
	331.534	35.142			331.534	34.3307			331.534	35.236
	331.535	35.14			331.535	34.3321			331.535	35.2351
	331.536	35.138			331.536	34.3335			331.536	35.2343
	331.537	35.1361			331.537	34.335			331.537	35.2334
	331.538	35.1342			331.538	34.3365			331.538	35.2325
	331.539	35.1324			331.539	34.338			331.539	35.2316
	331.54	35.1306			331.54	34.3395			331.54	35.2307
	331.541	35.1288			331.541	34.3411			331.541	35.2313
	331.542	35.127			331.542	34.3426			331.542	35.2323
	331.543	35.1251			331.543	34.3441			331.543	35.2334
	331.544	35.1234			331.544	34.3457			331.544	35.2344
	331.545	35.122			331.545	34.3472			331.545	35.2355
	331.546	35.1206			331.546	34.3488			331.546	35.2365
	331.547	35.1192			331.547	34.3504			331.547	35.238
	331.548	35.1178			331.548	34.352			331.548	35.2409
	331.549	35.1165			331.549	34.3535			331.549	35.2439
	331.55	35.1151			331.55	34.3551			331.55	35.2469
	331.551	35.1141			331.551	34.3567			331.551	35.2498
	331.552	35.1134			331.552	34.3583			331.552	35.2528
	331.553	35.1127			331.553	34.3598			331.553	35.2557
	331.554	35.1121			331.554	34.3614			331.554	35.2599
	331.555	35.1114			331.555	34.363			331.555	35.2647
	331.556	35.1107			331.556	34.3645			331.556	35.2694
	331.557	35.1101			331.557	34.3659			331.557	35.2741
	331.558	35.1103			331.558	34.3673			331.558	35.2788
	331.559	35.1105			331.559	34.3688			331.559	35.2835
	331.56	35.1107			331.56	34.3702			331.56	35.2886
	331.561	35.1109			331.561	34.3716			331.561	35.2948
	331.562	35.1111			331.562	34.373			331.562	35.301
	331.563	35.1113			331.563	34.3741			331.563	35.3072
	331.564	35.1121			331.564	34.3752			331.564	35.3134
	331.565	35.1133			331.565	34.3763			331.565	35.3196
	331.566	35.1145			331.566	34.3774			331.566	35.3258
	331.567	35.1158			331.567	34.3785			331.567	35.3329
	331.568	35.117			331.568	34.3796			331.568	35.3403
	331.569	35.1182			331.569	34.3804			331.569	35.3477
	331.57	35.1195			331.57	34.381			331.57	35.355
	331.571	35.1217			331.571	34.3816			331.571	35.3624
	331.572	35.124			331.572	34.3822			331.572	35.3698
	331.573	35.1263			331.573	34.3828			331.573	35.3774
	331.574	35.1285			331.574	34.3834			331.574	35.3855
	331.575	35.1308			331.575	34.384			331.575	35.3936
	331.576	35.133			331.576	34.3841			331.576	35.4017
	331.577	35.1358			331.577	34.3843			331.577	35.4099
	331.578	35.139			331.578	34.3844			331.578	35.418
	331.579	35.1422			331.579	34.3845			331.579	35.4261
	331.58	35.1454			331.58	34.3846			331.58	35.4346
	331.581	35.1487			331.581	34.3847			331.581	35.4431
	331.582	35.1519			331.582	34.3846			331.582	35.4517
	331.583	35.1551			331.583	34.3842			331.583	35.4602
	331.584	35.1592			331.584	34.3839			331.584	35.4687
	331.585	35.1633			331.585	34.3835			331.585	35.4772
	331.586	35.1673			331.586	34.3831			331.586	35.4858
	331.587	35.1714			331.587	34.3828			331.587	35.4944
	331.588	35.1755			331.588	34.3824			331.588	35.503
	331.589	35.1796			331.589	34.3817			331.589	35.5116
	331.59	35.1841			331.59	34.3809			331.59	35.5202
	331.591	35.1889			331.591	34.3802			331.591	35.5288
	331.592	35.1937			331.592	34.3795			331.592	35.5374
	331.593	35.1985			331.593	34.3788			331.593	35.5459
	331.594	35.2033			331.594	34.378			331.594	35.5543
	331.595	35.2081			331.595	34.3772			331.595	35.5628
	331.596	35.2129			331.596	34.3762			331.596	35.5712
	331.597	35.2182			331.597	34.3752			331.597	35.5797
	331.598	35.2236			331.598	34.3743			331.598	35.5882
	331.599	35.2288			331.599	34.3733			331.599	35.5966
	331.6	35.2341			331.6	34.3724			331.6	35.6047
	331.601	35.2394			331.601	34.3714			331.601	35.6129
	331.602	35.2447			331.602	34.3704			331.602	35.6211
	331.603	35.2502			331.603	34.3694			331.603	35.6293
	331.604	35.2557			331.604	34.3684			331.604	35.6375
	331.605	35.2613			331.605	34.3674			331.605	35.6457
	331.606	35.2668			331.606	34.3664			331.606	35.6537
	331.607	35.2724			331.607	34.3654			331.607	35.6616
	331.608	35.2779			331.608	34.3645			331.608	35.6696
	331.609	35.2835			331.609	34.3637			331.609	35.6775
	331.61	35.2891			331.61	34.3629			331.61	35.6855
	331.611	35.2947			331.611	34.3621			331.611	35.6935
	331.612	35.3003			331.612	34.3612			331.612	35.7014
	331.613	35.3059			331.613	34.3604			331.613	35.7093
	331.614	35.3115			331.614	34.3597			331.614	35.7173
	331.615	35.3171			331.615	34.3593			331.615	35.7252
	331.616	35.3226			331.616	34.359			331.616	35.7331
	331.617	35.328			331.617	34.3586			331.617	35.741
	331.618	35.3334			331.618	34.3583			331.618	35.7489
	331.619	35.3388			331.619	34.3579			331.619	35.7568
	331.62	35.3441			331.62	34.3575			331.62	35.7647
	331.621	35.3495			331.621	34.3576			331.621	35.7724
	331.622	35.355			331.622	34.3579			331.622	35.7803
	331.623	35.36			331.623	34.3582			331.623	35.7881
	331.624	35.365			331.624	34.3585			331.624	35.7959
	331.625	35.37			331.625	34.3588			331.625	35.8038
	331.626	35.375			331.626	34.3591			331.626	35.8116
	331.627	35.38			331.627	34.3595			331.627	35.8195
	331.628	35.385			331.628	34.3605			331.628	35.8273
	331.629	35.3898			331.629	34.3615			331.629	35.8351
	331.63	35.3943			331.63	34.3624			331.63	35.843
	331.631	35.3987			331.631	34.3634			331.631	35.8508
	331.632	35.4032			331.632	34.3644			331.632	35.8587
	331.633	35.4077			331.633	34.3653			331.633	35.8665
	331.634	35.4121			331.634	34.3668			331.634	35.8744
	331.635	35.4166			331.635	34.3684			331.635	35.8823
	331.636	35.4205			331.636	34.3701			331.636	35.8901
	331.637	35.4242			331.637	34.3717			331.637	35.898
	331.638	35.428			331.638	34.3734			331.638	35.9059
	331.639	35.4318			331.639	34.375			331.639	35.9138
	331.64	35.4356			331.64	34.3768			331.64	35.9217
	331.641	35.4394			331.641	34.3791			331.641	35.9295
	331.642	35.443			331.642	34.3814			331.642	35.9374
	331.643	35.4461			331.643	34.3837			331.643	35.9452
	331.644	35.4492			331.644	34.386			331.644	35.9531
	331.645	35.4524			331.645	34.3883			331.645	35.9609
	331.646	35.4555			331.646	34.3906			331.646	35.9688
	331.647	35.4586			331.647	34.3932			331.647	35.9766
	331.648	35.4618			331.648	34.3959			331.648	35.9845
	331.649	35.4644			331.649	34.3986			331.649	35.9923
	331.65	35.4669			331.65	34.4013			331.65	36.0001
	331.651	35.4694			331.651	34.404			331.651	36.0079
	331.652	35.4719			331.652	34.4067			331.652	36.0155
	331.653	35.4744			331.653	34.4095			331.653	36.0231
	331.654	35.4769			331.654	34.4124			331.654	36.0307
	331.655	35.4791			331.655	34.4153			331.655	36.0383
	331.656	35.481			331.656	34.4183			331.656	36.046
	331.657	35.4829			331.657	34.4212			331.657	36.0536
	331.658	35.4848			331.658	34.4241			331.658	36.0607
	331.659	35.4867			331.659	34.4271			331.659	36.0679
	331.66	35.4886			331.66	34.4301			331.66	36.075
	331.661	35.4904			331.661	34.4331			331.661	36.0822
	331.662	35.4918			331.662	34.4362			331.662	36.0894
	331.663	35.4931			331.663	34.4392			331.663	36.0966
	331.664	35.4945			331.664	34.4423			331.664	36.1033
	331.665	35.4958			331.665	34.4453			331.665	36.1098
	331.666	35.4972			331.666	34.4483			331.666	36.1163
	331.667	35.4985			331.667	34.4512			331.667	36.1227
	331.668	35.4996			331.668	34.4541			331.668	36.1292
	331.669	35.5005			331.669	34.4571			331.669	36.1357
	331.67	35.5014			331.67	34.46			331.67	36.1421
	331.671	35.5024			331.671	34.4629			331.671	36.1479
	331.672	35.5033			331.672	34.4658			331.672	36.1536
	331.673	35.5042			331.673	34.4686			331.673	36.1594
	331.674	35.5051			331.674	34.4712			331.674	36.1651
	331.675	35.5057			331.675	34.4739			331.675	36.1709
	331.676	35.5063			331.676	34.4766			331.676	36.1767
	331.677	35.5069			331.677	34.4793			331.677	36.1818
	331.678	35.5075			331.678	34.482			331.678	36.1866
	331.679	35.5081			331.679	34.4846			331.679	36.1915
	331.68	35.5087			331.68	34.487			331.68	36.1964
	331.681	35.5092			331.681	34.4894			331.681	36.2013
	331.682	35.5096			331.682	34.4918			331.682	36.2062
	331.683	35.51			331.683	34.4941			331.683	36.2108
	331.684	35.5104			331.684	34.4965			331.684	36.2148
	331.685	35.5109			331.685	34.4989			331.685	36.2189
	331.686	35.5113			331.686	34.501			331.686	36.2229
	331.687	35.5117			331.687	34.503			331.687	36.227
	331.688	35.512			331.688	34.505			331.688	36.231
	331.689	35.5123			331.689	34.507			331.689	36.2351
	331.69	35.5127			331.69	34.509			331.69	36.2385
	331.691	35.513			331.691	34.511			331.691	36.2418
	331.692	35.5133			331.692	34.5128			331.692	36.2451
	331.693	35.5136			331.693	34.5144			331.693	36.2484
	331.694	35.5139			331.694	34.5159			331.694	36.2517
	331.695	35.5142			331.695	34.5175			331.695	36.255
	331.696	35.5144			331.696	34.5191			331.696	36.2581
	331.697	35.5147			331.697	34.5207			331.697	36.2609
	331.698	35.515			331.698	34.5222			331.698	36.2637
	331.699	35.5153			331.699	34.5234			331.699	36.2665
	331.7	35.5155			331.7	34.5245			331.7	36.2692
	331.701	35.5158			331.701	34.5256			331.701	36.272
	331.702	35.516			331.702	34.5268			331.702	36.2748
	331.703	35.5163			331.703	34.5279			331.703	36.2772
	331.704	35.5166			331.704	34.529			331.704	36.2797
	331.705	35.5169			331.705	34.5299			331.705	36.2822
	331.706	35.5171			331.706	34.5307			331.706	36.2846
	331.707	35.5174			331.707	34.5314			331.707	36.2871
	331.708	35.5177			331.708	34.5321			331.708	36.2895
	331.709	35.518			331.709	34.5328			331.709	36.2919
	331.71	35.5183			331.71	34.5335			331.71	36.2943
	331.711	35.5186			331.711	34.5342			331.711	36.2967
	331.712	35.5189			331.712	34.5344			331.712	36.2991
	331.713	35.5192			331.713	34.5346			331.713	36.3014
	331.714	35.5194			331.714	34.5348			331.714	36.3038
	331.715	35.5197			331.715	34.535			331.715	36.3062
	331.716	35.52			331.716	34.5352			331.716	36.3086
	331.717	35.5202			331.717	34.5354			331.717	36.3111
	331.718	35.5205			331.718	34.5352			331.718	36.3135
	331.719	35.5208			331.719	34.5349			331.719	36.3159
	331.72	35.521			331.72	34.5346			331.72	36.3183
	331.721	35.5211			331.721	34.5342			331.721	36.3207
	331.722	35.5213			331.722	34.5339			331.722	36.3233
	331.723	35.5215			331.723	34.5335			331.723	36.326
	331.724	35.5217			331.724	34.533			331.724	36.3286
	331.725	35.5219			331.725	34.532			331.725	36.3312
	331.726	35.522			331.726	34.5309			331.726	36.3339
	331.727	35.5219			331.727	34.5299			331.727	36.3365
	331.728	35.5219			331.728	34.5288			331.728	36.3392
	331.729	35.5219			331.729	34.5278			331.729	36.3421
	331.73	35.5219			331.73	34.5268			331.73	36.345
	331.731	35.5219			331.731	34.5251			331.731	36.3479
	331.732	35.5218			331.732	34.5232			331.732	36.3509
	331.733	35.5215			331.733	34.5213			331.733	36.3538
	331.734	35.5211			331.734	34.5195			331.734	36.3567
	331.735	35.5208			331.735	34.5176			331.735	36.3596
	331.736	35.5204			331.736	34.5158			331.736	36.3626
	331.737	35.5201			331.737	34.5136			331.737	36.3655
	331.738	35.5197			331.738	34.5109			331.738	36.3684
	331.739	35.5191			331.739	34.5081			331.739	36.3713
	331.74	35.5184			331.74	34.5054			331.74	36.3742
	331.741	35.5176			331.741	34.5026			331.741	36.3772
	331.742	35.5168			331.742	34.4998			331.742	36.3799
	331.743	35.5161			331.743	34.4971			331.743	36.3827
	331.744	35.5153			331.744	34.4935			331.744	36.3855
	331.745	35.5145			331.745	34.4897			331.745	36.3883
	331.746	35.5132			331.746	34.4859			331.746	36.3912
	331.747	35.5119			331.747	34.4821			331.747	36.3939
	331.748	35.5106			331.748	34.4783			331.748	36.3964
	331.749	35.5093			331.749	34.4745			331.749	36.3987
	331.75	35.508			331.75	34.4704			331.75	36.4011
	331.751	35.5067			331.751	34.4656			331.751	36.4034
	331.752	35.505			331.752	34.4608			331.752	36.4057
	331.753	35.5032			331.753	34.456			331.753	36.4081
	331.754	35.5014			331.754	34.4511			331.754	36.4102
	331.755	35.4996			331.755	34.4463			331.755	36.4117
	331.756	35.4978			331.756	34.4415			331.756	36.4133
	331.757	35.496			331.757	34.4358			331.757	36.4148
	331.758	35.4941			331.758	34.4299			331.758	36.4164
	331.759	35.4917			331.759	34.424			331.759	36.4179
	331.76	35.4893			331.76	34.4181			331.76	36.4195
	331.761	35.4869			331.761	34.4123			331.761	36.4201
	331.762	35.4846			331.762	34.4064			331.762	36.4206
	331.763	35.4822			331.763	34.4001			331.763	36.4211
	331.764	35.4798			331.764	34.3933			331.764	36.4215
	331.765	35.4771			331.765	34.3864			331.765	36.422
	331.766	35.4742			331.766	34.3795			331.766	36.4225
	331.767	35.4712			331.767	34.3726			331.767	36.4224
	331.768	35.4683			331.768	34.3657			331.768	36.4214
	331.769	35.4654			331.769	34.3588			331.769	36.4203
	331.77	35.4625			331.77	34.3512			331.77	36.4193
	331.771	35.4595			331.771	34.3435			331.771	36.4183
	331.772	35.456			331.772	34.3358			331.772	36.4172
	331.773	35.4526			331.773	34.328			331.773	36.4162
	331.774	35.4492			331.774	34.3203			331.774	36.4137
	331.775	35.4458			331.775	34.3126			331.775	36.4109
	331.776	35.4424			331.776	34.3047			331.776	36.4082
	331.777	35.439			331.777	34.2962			331.777	36.4055
	331.778	35.4354			331.778	34.2878			331.778	36.4028
	331.779	35.4316			331.779	34.2794			331.779	36.4
	331.78	35.4278			331.78	34.2709			331.78	36.3965
	331.781	35.424			331.781	34.2625			331.781	36.392
	331.782	35.4203			331.782	34.2541			331.782	36.3874
	331.783	35.4165			331.783	34.2453			331.783	36.3828
	331.784	35.4126			331.784	34.2366			331.784	36.3783
	331.785	35.4087			331.785	34.2278			331.785	36.3738
	331.786	35.4047			331.786	34.219			331.786	36.3692
	331.787	35.4007			331.787	34.2102			331.787	36.3627
	331.788	35.3967			331.788	34.2014			331.788	36.3563
	331.789	35.3927			331.789	34.1926			331.789	36.3498
	331.79	35.3887			331.79	34.1837			331.79	36.3434
	331.791	35.3846			331.791	34.1748			331.791	36.337
	331.792	35.3805			331.792	34.166			331.792	36.3305
	331.793	35.3764			331.793	34.1571			331.793	36.3233
	331.794	35.3723			331.794	34.1482			331.794	36.3152
	331.795	35.3683			331.795	34.1394			331.795	36.3071
	331.796	35.3642			331.796	34.1307			331.796	36.299
	331.797	35.3601			331.797	34.1219			331.797	36.2909
	331.798	35.356			331.798	34.1133			331.798	36.2828
	331.799	35.3519			331.799	34.1046			331.799	36.2746
	331.8	35.3478			331.8	34.0959			331.8	36.2652
	331.801	35.3438			331.801	34.0872			331.801	36.2559
	331.802	35.3397			331.802	34.0787			331.802	36.2465
	331.803	35.3356			331.803	34.0705			331.803	36.2371
	331.804	35.3317			331.804	34.0623			331.804	36.2277
	331.805	35.3278			331.805	34.054			331.805	36.2182
	331.806	35.3238			331.806	34.0458			331.806	36.2084
	331.807	35.3199			331.807	34.0376			331.807	36.1981
	331.808	35.316			331.808	34.0294			331.808	36.1879
	331.809	35.3121			331.809	34.0219			331.809	36.1777
	331.81	35.3083			331.81	34.0144			331.81	36.1674
	331.811	35.3046			331.811	34.0069			331.811	36.1572
	331.812	35.3009			331.812	33.9995			331.812	36.1468
	331.813	35.2973			331.813	33.992			331.813	36.1362
	331.814	35.2936			331.814	33.9845			331.814	36.1257
	331.815	35.2899			331.815	33.9775			331.815	36.1151
	331.816	35.2863			331.816	33.9709			331.816	36.1045
	331.817	35.283			331.817	33.9643			331.817	36.0939
	331.818	35.2797			331.818	33.9577			331.818	36.0833
	331.819	35.2764			331.819	33.9511			331.819	36.0729
	331.82	35.2731			331.82	33.9445			331.82	36.0625
	331.821	35.2698			331.821	33.938			331.821	36.0521
	331.822	35.2665			331.822	33.9324			331.822	36.0417
	331.823	35.2634			331.823	33.9268			331.823	36.0313
	331.824	35.2606			331.824	33.9212			331.824	36.021
	331.825	35.2578			331.825	33.9156			331.825	36.0109
	331.826	35.2549			331.826	33.91			331.826	36.0012
	331.827	35.2521			331.827	33.9045			331.827	35.9916
	331.828	35.2492			331.828	33.8995			331.828	35.9819
	331.829	35.2464			331.829	33.8951			331.829	35.9723
	331.83	35.2441			331.83	33.8907			331.83	35.9627
	331.831	35.2418			331.831	33.8862			331.831	35.953
	331.832	35.2394			331.832	33.8818			331.832	35.9447
	331.833	35.2371			331.833	33.8774			331.833	35.9363
	331.834	35.2348			331.834	33.8731			331.834	35.928
	331.835	35.2325			331.835	33.8699			331.835	35.9198
	331.836	35.2304			331.836	33.8667			331.836	35.9114
	331.837	35.2286			331.837	33.8635			331.837	35.9031
	331.838	35.2268			331.838	33.8603			331.838	35.8957
	331.839	35.2249			331.839	33.8571			331.839	35.889
	331.84	35.2231			331.84	33.8539			331.84	35.8824
	331.841	35.2213			331.841	33.8515			331.841	35.8758
	331.842	35.2195			331.842	33.8496			331.842	35.8691
	331.843	35.2182			331.843	33.8477			331.843	35.8625
	331.844	35.2169			331.844	33.8458			331.844	35.856
	331.845	35.2157			331.845	33.8439			331.845	35.8513
	331.846	35.2144			331.846	33.842			331.846	35.8467
	331.847	35.2131			331.847	33.8402			331.847	35.842
	331.848	35.2118			331.848	33.8396			331.848	35.8373
	331.849	35.2109			331.849	33.8391			331.849	35.8327
	331.85	35.2102			331.85	33.8385			331.85	35.8279
	331.851	35.2095			331.851	33.8379			331.851	35.8246
	331.852	35.2088			331.852	33.8373			331.852	35.822
	331.853	35.208			331.853	33.8368			331.853	35.8195
	331.854	35.2073			331.854	33.8368			331.854	35.817
	331.855	35.2067			331.855	33.8375			331.855	35.8144
	331.856	35.2065			331.856	33.8382			331.856	35.8119
	331.857	35.2064			331.857	33.8389			331.857	35.8096
	331.858	35.2062			331.858	33.8396			331.858	35.8093
	331.859	35.2061			331.859	33.8403			331.859	35.8089
	331.86	35.2059			331.86	33.841			331.86	35.8086
	331.861	35.2058			331.861	33.8429			331.861	35.8082
	331.862	35.2059			331.862	33.8449			331.862	35.8079
	331.863	35.2062			331.863	33.8468			331.863	35.8075
	331.864	35.2065			331.864	33.8487			331.864	35.8086
	331.865	35.2069			331.865	33.8507			331.865	35.8105
	331.866	35.2072			331.866	33.8526			331.866	35.8124
	331.867	35.2075			331.867	33.855			331.867	35.8142
	331.868	35.2079			331.868	33.8581			331.868	35.8161
	331.869	35.2086			331.869	33.8611			331.869	35.818
	331.87	35.2094			331.87	33.8641			331.87	35.8201
	331.871	35.2102			331.871	33.8671			331.871	35.824
	331.872	35.211			331.872	33.8702			331.872	35.8279
	331.873	35.2118			331.873	33.8732			331.873	35.8317
	331.874	35.2125			331.874	33.8771			331.874	35.8356
	331.875	35.2135			331.875	33.881			331.875	35.8394
	331.876	35.2147			331.876	33.885			331.876	35.8433
	331.877	35.2158			331.877	33.889			331.877	35.8482
	331.878	35.217			331.878	33.8929			331.878	35.8539
	331.879	35.2182			331.879	33.8969			331.879	35.8595
	331.88	35.2193			331.88	33.9011			331.88	35.8652
	331.881	35.2205			331.881	33.9058			331.881	35.8708
	331.882	35.2219			331.882	33.9104			331.882	35.8764
	331.883	35.2234			331.883	33.9151			331.883	35.8822
	331.884	35.2248			331.884	33.9198			331.884	35.8894
	331.885	35.2263			331.885	33.9244			331.885	35.8966
	331.886	35.2278			331.886	33.9291			331.886	35.9038
	331.887	35.2292			331.887	33.9342			331.887	35.911
	331.888	35.2308			331.888	33.9394			331.888	35.9182
	331.889	35.2324			331.889	33.9445			331.889	35.9254
	331.89	35.2341			331.89	33.9497			331.89	35.9334
	331.891	35.2357			331.891	33.9548			331.891	35.9421
	331.892	35.2374			331.892	33.9599			331.892	35.9507
	331.893	35.239			331.893	33.9651			331.893	35.9593
	331.894	35.2407			331.894	33.9704			331.894	35.968
	331.895	35.2424			331.895	33.9757			331.895	35.9765
	331.896	35.2442			331.896	33.9809			331.896	35.9853
	331.897	35.246			331.897	33.9862			331.897	35.995
	331.898	35.2478			331.898	33.9915			331.898	36.0048
	331.899	35.2495			331.899	33.9967			331.899	36.0145
	331.9	35.2513			331.9	34.0019			331.9	36.0242
	331.901	35.2531			331.901	34.007			331.901	36.0339
	331.902	35.2548			331.902	34.0122			331.902	36.0437
	331.903	35.2565			331.903	34.0173			331.903	36.0539
	331.904	35.2583			331.904	34.0225			331.904	36.0644
	331.905	35.26			331.905	34.0276			331.905	36.075
	331.906	35.2617			331.906	34.0327			331.906	36.0855
	331.907	35.2635			331.907	34.0376			331.907	36.096
	331.908	35.265			331.908	34.0425			331.908	36.1066
	331.909	35.2666			331.909	34.0474			331.909	36.1172
	331.91	35.2682			331.91	34.0522			331.91	36.1284
	331.911	35.2698			331.911	34.0571			331.911	36.1395
	331.912	35.2714			331.912	34.062			331.912	36.1507
	331.913	35.273			331.913	34.0665			331.913	36.1619
	331.914	35.2744			331.914	34.0709			331.914	36.1731
	331.915	35.2756			331.915	34.0754			331.915	36.1843
	331.916	35.2769			331.916	34.0798			331.916	36.1957
	331.917	35.2781			331.917	34.0842			331.917	36.2072
	331.918	35.2794			331.918	34.0887			331.918	36.2188
	331.919	35.2806			331.919	34.0928			331.919	36.2304
	331.92	35.2818			331.92	34.0967			331.92	36.242
	331.921	35.2826			331.921	34.1005			331.921	36.2535
	331.922	35.2834			331.922	34.1043			331.922	36.2651
	331.923	35.2842			331.923	34.1081			331.923	36.2769
	331.924	35.285			331.924	34.1119			331.924	36.2887
	331.925	35.2858			331.925	34.1158			331.925	36.3005
	331.926	35.2865			331.926	34.1191			331.926	36.3123
	331.927	35.287			331.927	34.1223			331.927	36.3241
	331.928	35.2872			331.928	34.1256			331.928	36.3359
	331.929	35.2874			331.929	34.1289			331.929	36.3477
	331.93	35.2876			331.93	34.1321			331.93	36.3595
	331.931	35.2878			331.931	34.1354			331.931	36.3714
	331.932	35.288			331.932	34.1385			331.932	36.3832
	331.933	35.2882			331.933	34.1412			331.933	36.395
	331.934	35.2876			331.934	34.144			331.934	36.4068
	331.935	35.287			331.935	34.1468			331.935	36.4186
	331.936	35.2864			331.936	34.1496			331.936	36.4302
	331.937	35.2858			331.937	34.1523			331.937	36.4419
	331.938	35.2852			331.938	34.1551			331.938	36.4536
	331.939	35.2846			331.939	34.1576			331.939	36.4652
	331.94	35.2835			331.94	34.1601			331.94	36.4769
	331.941	35.282			331.941	34.1626			331.941	36.4885
	331.942	35.2806			331.942	34.1651			331.942	36.4999
	331.943	35.2792			331.943	34.1675			331.943	36.5113
	331.944	35.2777			331.944	34.17			331.944	36.5226
	331.945	35.2763			331.945	34.1724			331.945	36.5341
	331.946	35.2747			331.946	34.1748			331.946	36.5454
	331.947	35.2724			331.947	34.1771			331.947	36.5568
	331.948	35.2701			331.948	34.1794			331.948	36.5679
	331.949	35.2678			331.949	34.1818			331.949	36.5788
	331.95	35.2655			331.95	34.1841			331.95	36.5898
	331.951	35.2632			331.951	34.1864			331.951	36.6007
	331.952	35.2609			331.952	34.1887			331.952	36.6115
	331.953	35.258			331.953	34.191			331.953	36.6224
	331.954	35.2549			331.954	34.1933			331.954	36.6333
	331.955	35.2519			331.955	34.1956			331.955	36.6435
	331.956	35.2488			331.956	34.1979			331.956	36.6537
	331.957	35.2458			331.957	34.2001			331.957	36.6639
	331.958	35.2428			331.958	34.2024			331.958	36.674
	331.959	35.2394			331.959	34.2048			331.959	36.6843
	331.96	35.2357			331.96	34.2071			331.96	36.6944
	331.961	35.232			331.961	34.2095			331.961	36.7042
	331.962	35.2283			331.962	34.2119			331.962	36.7134
	331.963	35.2246			331.963	34.2142			331.963	36.7226
	331.964	35.2209			331.964	34.2166			331.964	36.7319
	331.965	35.2172			331.965	34.219			331.965	36.7411
	331.966	35.2131			331.966	34.2214			331.966	36.7503
	331.967	35.2089			331.967	34.2239			331.967	36.7595
	331.968	35.2048			331.968	34.2263			331.968	36.7676
	331.969	35.2006			331.969	34.2288			331.969	36.7757
	331.97	35.1965			331.97	34.2312			331.97	36.7837
	331.971	35.1923			331.971	34.2337			331.971	36.7918
	331.972	35.1881			331.972	34.2361			331.972	36.7999
	331.973	35.1838			331.973	34.2385			331.973	36.8079
	331.974	35.1795			331.974	34.2409			331.974	36.8151
	331.975	35.1752			331.975	34.2433			331.975	36.8218
	331.976	35.1709			331.976	34.2457			331.976	36.8284
	331.977	35.1666			331.977	34.2481			331.977	36.8351
	331.978	35.1623			331.978	34.2505			331.978	36.8417
	331.979	35.1581			331.979	34.2528			331.979	36.8483
	331.98	35.1538			331.98	34.255			331.98	36.8547
	331.981	35.1496			331.981	34.2573			331.981	36.8597
	331.982	35.1454			331.982	34.2596			331.982	36.8646
	331.983	35.1411			331.983	34.2619			331.983	36.8696
	331.984	35.1369			331.984	34.2642			331.984	36.8745
	331.985	35.1329			331.985	34.266			331.985	36.8795
	331.986	35.129			331.986	34.2678			331.986	36.8844
	331.987	35.1251			331.987	34.2696			331.987	36.8882
	331.988	35.1212			331.988	34.2715			331.988	36.8913
	331.989	35.1173			331.989	34.2733			331.989	36.8944
	331.99	35.1134			331.99	34.2751			331.99	36.8975
	331.991	35.1095			331.991	34.2765			331.991	36.9006
	331.992	35.1062			331.992	34.2776			331.992	36.9037
	331.993	35.1029			331.993	34.2787			331.993	36.9066
	331.994	35.0996			331.994	34.2797			331.994	36.9076
	331.995	35.0963			331.995	34.2808			331.995	36.9086
	331.996	35.093			331.996	34.2819			331.996	36.9096
	331.997	35.0897			331.997	34.2829			331.997	36.9106
	331.998	35.0869			331.998	34.2829			331.998	36.9116
[truncated: 13,001 more rows]

## Sheet: Figure 4b
pH 8				pH 6				pH 4.5
-0.288	0.860543	0.82043		-0.288	0.898789	0.873399		-0.288	0.859622	0.833432
-0.272	0.862009	0.821261		-0.272	0.901188	0.873655		-0.272	0.86414	0.833772
-0.256	0.869359	0.822092		-0.256	0.904162	0.873911		-0.256	0.871071	0.834112
-0.24	0.877078	0.822925		-0.24	0.907044	0.874166		-0.24	0.877255	0.834452
-0.224	0.88173	0.823758		-0.224	0.912906	0.874422		-0.224	0.884313	0.834792
-0.208	0.891196	0.824592		-0.208	0.918544	0.874678		-0.208	0.892172	0.835132
-0.192	0.897397	0.825426		-0.192	0.923046	0.874934		-0.192	0.898323	0.835473
-0.176	0.908796	0.826262		-0.176	0.930366	0.87519		-0.176	0.910069	0.835813
-0.16	0.917808	0.827098		-0.16	0.939634	0.875446		-0.16	0.921395	0.836154
-0.144	0.928657	0.827936		-0.144	0.94268	0.875702		-0.144	0.930854	0.836495
-0.128	0.936119	0.828774		-0.128	0.952214	0.875959		-0.128	0.940823	0.836836
-0.112	0.951012	0.829613		-0.112	0.958924	0.876215		-0.112	0.950869	0.837177
-0.096	0.956842	0.830453		-0.096	0.965934	0.876472		-0.096	0.962263	0.837518
-0.08	0.966548	0.831293		-0.08	0.975282	0.876728		-0.08	0.970523	0.83786
-0.064	0.978654	0.832135		-0.064	0.982488	0.876985		-0.064	0.97752	0.838201
-0.048	0.985048	0.832977		-0.048	0.987897	0.877241		-0.048	0.986931	0.838543
-0.032	0.990907	0.833821		-0.032	0.993573	0.877498		-0.032	0.996819	0.838885
-0.016	0.999257	0.834665		-0.016	0.999419	0.877755		-0.016	0.998844	0.839227
0	1.00289	0.83551		0	1.00195	0.878012		0	1.00129	0.839569
0.016	1.00086	0.834665		0.016	1.00054	0.877755		0.016	0.998459	0.839227
0.032	0.994442	0.833821		0.032	0.994736	0.877498		0.032	0.994981	0.838885
0.048	0.988634	0.832977		0.048	0.98879	0.877241		0.048	0.988589	0.838543
0.064	0.979637	0.832135		0.064	0.98259	0.876985		0.064	0.981541	0.838201
0.08	0.968659	0.831293		0.08	0.976405	0.876728		0.08	0.972255	0.83786
0.096	0.958525	0.830453		0.096	0.966378	0.876472		0.096	0.959366	0.837518
0.112	0.946993	0.829613		0.112	0.959014	0.876215		0.112	0.951263	0.837177
0.128	0.937079	0.828774		0.128	0.950705	0.875959		0.128	0.941082	0.836836
0.144	0.928099	0.827936		0.144	0.940403	0.875702		0.144	0.927854	0.836495
0.16	0.915555	0.827098		0.16	0.934821	0.875446		0.16	0.918169	0.836154
0.176	0.903219	0.826262		0.176	0.926839	0.87519		0.176	0.908749	0.835813
0.192	0.892199	0.825426		0.192	0.919486	0.874934		0.192	0.897882	0.835473
0.208	0.888088	0.824592		0.208	0.91311	0.874678		0.208	0.887685	0.835132
0.224	0.876858	0.823758		0.224	0.908366	0.874422		0.224	0.8789	0.834792
0.24	0.869876	0.822925		0.24	0.900987	0.874166		0.24	0.870174	0.834452
0.256	0.859926	0.822092		0.256	0.896663	0.873911		0.256	0.862696	0.834112
0.272	0.853383	0.821261		0.272	0.893959	0.873655		0.272	0.854264	0.833772
0.288	0.847949	0.82043		0.288	0.888678	0.873399		0.288	0.848972	0.833432
0.304	0.840391	0.819601		0.304	0.886263	0.873144		0.304	0.844611	0.833092
0.32	0.838943	0.818772		0.32	0.883486	0.872888		0.32	0.837735	0.832753
0.336	0.83218	0.817944		0.336	0.879473	0.872633		0.336	0.832334	0.832414
0.352	0.827663	0.817116		0.352	0.878777	0.872378		0.352	0.829006	0.832074
0.368	0.825148	0.81629		0.368	0.877494	0.872122		0.368	0.823795	0.831735
0.384	0.821254	0.815465		0.384	0.874553	0.871867		0.384	0.822484	0.831396
0.4	0.816903	0.81464		0.4	0.874441	0.871612		0.4	0.821414	0.831057
0.416	0.817058	0.813816		0.416	0.871715	0.871357		0.416	0.818565	0.830719
0.432	0.814735	0.812993		0.432	0.870031	0.871102		0.432	0.815515	0.83038
0.448	0.812722	0.812171		0.448	0.868976	0.870847		0.448	0.812908	0.830042
0.464	0.809134	0.811349		0.464	0.868152	0.870593		0.464	0.813269	0.829704
0.48	0.807923	0.810529		0.48	0.867161	0.870338		0.48	0.812964	0.829366
0.496	0.808487	0.809709		0.496	0.869899	0.870083		0.496	0.810245	0.829028
0.512	0.807113	0.80889		0.512	0.866896	0.869829		0.512	0.80912	0.82869
0.528	0.805335	0.808072		0.528	0.868476	0.869574		0.528	0.808464	0.828352
0.544	0.804262	0.807255		0.544	0.867336	0.86932		0.544	0.808218	0.828014
0.56	0.802621	0.806439		0.56	0.86742	0.869065		0.56	0.807913	0.827677
0.576	0.801728	0.805623		0.576	0.864822	0.868811		0.576	0.807351	0.82734
0.592	0.801527	0.804808		0.592	0.865232	0.868557		0.592	0.806694	0.827003
0.608	0.801685	0.803994		0.608	0.865139	0.868303		0.608	0.807663	0.826666
0.624	0.799523	0.803181		0.624	0.867632	0.868049		0.624	0.808074	0.826329
0.64	0.799019	0.802369		0.64	0.864342	0.867795		0.64	0.808561	0.825992
0.656	0.799154	0.801558		0.656	0.86616	0.867541		0.656	0.811025	0.825655
0.672	0.800357	0.800747		0.672	0.865994	0.867287		0.672	0.810509	0.825319
0.688	0.800619	0.799937		0.688	0.864938	0.867033		0.688	0.812514	0.824983
0.704	0.799371	0.799128		0.704	0.866081	0.86678		0.704	0.813645	0.824646
0.72	0.798394	0.79832		0.72	0.867901	0.866526		0.72	0.813602	0.82431
0.736	0.796781	0.797513		0.736	0.86718	0.866273		0.736	0.816254	0.823974
0.752	0.799487	0.796706		0.752	0.868368	0.866019		0.752	0.816478	0.823639
0.768	0.797565	0.7959		0.768	0.868176	0.865766		0.768	0.817952	0.823303
0.784	0.797656	0.795095		0.784	0.867405	0.865512		0.784	0.818249	0.822968
0.8	0.796773	0.794291		0.8	0.867135	0.865259		0.8	0.81921	0.822632
0.816	0.797429	0.793488		0.816	0.868065	0.865006		0.816	0.820606	0.822297
0.832	0.798899	0.792686		0.832	0.868756	0.864753		0.832	0.81984	0.821962
0.848	0.796013	0.791884		0.848	0.868449	0.8645		0.848	0.821255	0.821627
0.864	0.794179	0.791083		0.864	0.867095	0.864247		0.864	0.822114	0.821292
0.88	0.795942	0.790283		0.88	0.868371	0.863994		0.88	0.82158	0.820957
0.896	0.795712	0.789484		0.896	0.869032	0.863741		0.896	0.821937	0.820623
0.912	0.795568	0.788685		0.912	0.870772	0.863489		0.912	0.824503	0.820288
0.928	0.795107	0.787888		0.928	0.867275	0.863236		0.928	0.82284	0.819954
0.944	0.79126	0.787091		0.944	0.86779	0.862983		0.944	0.823569	0.81962
0.96	0.792602	0.786295		0.96	0.86806	0.862731		0.96	0.822011	0.819286
0.976	0.79035	0.7855		0.976	0.86606	0.862479		0.976	0.821944	0.818952
0.992	0.791991	0.784705		0.992	0.866306	0.862226		0.992	0.823314	0.818618
1.008	0.790197	0.783912		1.008	0.867821	0.861974		1.008	0.823729	0.818285
1.024	0.789532	0.783119		1.024	0.86742	0.861722		1.024	0.822802	0.817951
1.04	0.789515	0.782327		1.04	0.86477	0.86147		1.04	0.821236	0.817618
1.056	0.788299	0.781536		1.056	0.864691	0.861218		1.056	0.821786	0.817285
1.072	0.785521	0.780745		1.072	0.86595	0.860966		1.072	0.820602	0.816952
1.088	0.786714	0.779956		1.088	0.864428	0.860714		1.088	0.822594	0.816619
1.104	0.785975	0.779167		1.104	0.861012	0.860462		1.104	0.822363	0.816286
1.12	0.782769	0.778379		1.12	0.864285	0.86021		1.12	0.822196	0.815953
1.136	0.784154	0.777592		1.136	0.861597	0.859958		1.136	0.821755	0.815621
1.152	0.779871	0.776806		1.152	0.861374	0.859707		1.152	0.821303	0.815289
1.168	0.780334	0.77602		1.168	0.861029	0.859455		1.168	0.821099	0.814956
1.184	0.778845	0.775235		1.184	0.860554	0.859204		1.184	0.820637	0.814624
1.2	0.778884	0.774451		1.2	0.859286	0.858953		1.2	0.819947	0.814292
1.216	0.776036	0.773668		1.216	0.859876	0.858701		1.216	0.818471	0.81396
1.232	0.775166	0.772885		1.232	0.858608	0.85845		1.232	0.818426	0.813629
1.248	0.774537	0.772104		1.248	0.860696	0.858199		1.248	0.819234	0.813297
1.264	0.769823	0.771323		1.264	0.859773	0.857948		1.264	0.817666	0.812966
1.28	0.77224	0.770543		1.28	0.858383	0.857697		1.28	0.818036	0.812635
1.296	0.771228	0.769764		1.296	0.857009	0.857446		1.296	0.818075	0.812303
1.312	0.773015	0.768985		1.312	0.855754	0.857195		1.312	0.817596	0.811972
1.328	0.769022	0.768207		1.328	0.857472	0.856944		1.328	0.816694	0.811641
1.344	0.766838	0.767431		1.344	0.858404	0.856693		1.344	0.814996	0.811311
1.36	0.764445	0.766654		1.36	0.857056	0.856443		1.36	0.813931	0.81098
1.376	0.765449	0.765879		1.376	0.857617	0.856192		1.376	0.814443	0.81065
1.392	0.764172	0.765105		1.392	0.854506	0.855942		1.392	0.815131	0.810319
1.408	0.761349	0.764331		1.408	0.854721	0.855691		1.408	0.814508	0.809989
1.424	0.759748	0.763558		1.424	0.853524	0.855441		1.424	0.812713	0.809659
1.44	0.76099	0.762786		1.44	0.853233	0.855191		1.44	0.81166	0.809329
1.456	0.760912	0.762014		1.456	0.854005	0.85494		1.456	0.811685	0.808999
1.472	0.758141	0.761244		1.472	0.853182	0.85469		1.472	0.810681	0.80867
1.488	0.756698	0.760474		1.488	0.852473	0.85444		1.488	0.810231	0.80834
1.504	0.754546	0.759705		1.504	0.853422	0.85419		1.504	0.80897	0.808011
1.52	0.755592	0.758936		1.52	0.852668	0.85394		1.52	0.808109	0.807681
1.536	0.752856	0.758169		1.536	0.853628	0.85369		1.536	0.808437	0.807352
1.552	0.754307	0.757402		1.552	0.850952	0.853441		1.552	0.80788	0.807023
1.568	0.753889	0.756636		1.568	0.851384	0.853191		1.568	0.804553	0.806694
1.584	0.754215	0.755871		1.584	0.852105	0.852941		1.584	0.805342	0.806366
1.6	0.751661	0.755106		1.6	0.851763	0.852692		1.6	0.803398	0.806037
1.616	0.750258	0.754343		1.616	0.849615	0.852442		1.616	0.802493	0.805709
1.632	0.748971	0.75358		1.632	0.85092	0.852193		1.632	0.803988	0.80538
1.648	0.745838	0.752818		1.648	0.851108	0.851944		1.648	0.80278	0.805052
1.664	0.747948	0.752056		1.664	0.850049	0.851694		1.664	0.801571	0.804724
1.68	0.747094	0.751296		1.68	0.847483	0.851445		1.68	0.798527	0.804396
1.696	0.745075	0.750536		1.696	0.84773	0.851196		1.696	0.799956	0.804068
1.712	0.744789	0.749777		1.712	0.847445	0.850947		1.712	0.799943	0.803741
1.728	0.74253	0.749019		1.728	0.847922	0.850698		1.728	0.795767	0.803413
1.744	0.743559	0.748261		1.744	0.847747	0.850449		1.744	0.797935	0.803086
1.76	0.742987	0.747505		1.76	0.846765	0.8502		1.76	0.798103	0.802758
1.776	0.741023	0.746749		1.776	0.84592	0.849952		1.776	0.795886	0.802431
1.792	0.739373	0.745993		1.792	0.845919	0.849703		1.792	0.796613	0.802104
1.808	0.740331	0.745239		1.808	0.846768	0.849454		1.808	0.796304	0.801777
1.824	0.738007	0.744485		1.824	0.844945	0.849206		1.824	0.79625	0.801451
1.84	0.740314	0.743732		1.84	0.845528	0.848957		1.84	0.795527	0.801124
1.856	0.734896	0.74298		1.856	0.845776	0.848709		1.856	0.793316	0.800798
1.872	0.737107	0.742229		1.872	0.843837	0.848461		1.872	0.794431	0.800471
1.888	0.736834	0.741478		1.888	0.846471	0.848212		1.888	0.793681	0.800145
1.904	0.735025	0.740728		1.904	0.843637	0.847964		1.904	0.794697	0.799819
1.92	0.737048	0.739979		1.92	0.845332	0.847716		1.92	0.792983	0.799493
1.936	0.730245	0.739231		1.936	0.840821	0.847468		1.936	0.793648	0.799167
1.952	0.732873	0.738483		1.952	0.841929	0.84722		1.952	0.792741	0.798842
1.968	0.730244	0.737736		1.968	0.84072	0.846972		1.968	0.793786	0.798516
1.984	0.729921	0.73699		1.984	0.839136	0.846724		1.984	0.792481	0.798191
2	0.73154	0.736245		2	0.844469	0.846477		2	0.792442	0.797865
2.016	0.729638	0.7355		2.016	0.843564	0.846229		2.016	0.792053	0.79754
2.032	0.731845	0.734757		2.032	0.842107	0.845981		2.032	0.793324	0.797215
2.048	0.7291	0.734013		2.048	0.839044	0.845734		2.048	0.793765	0.79689
2.064	0.730328	0.733271		2.064	0.841253	0.845487		2.064	0.791967	0.796566
2.08	0.728411	0.73253		2.08	0.842766	0.845239		2.08	0.792768	0.796241
2.096	0.726925	0.731789		2.096	0.841844	0.844992		2.096	0.792999	0.795917
2.112	0.723604	0.731049		2.112	0.842286	0.844745		2.112	0.79151	0.795592
2.128	0.726472	0.730309		2.128	0.841613	0.844498		2.128	0.790518	0.795268
2.144	0.724571	0.729571		2.144	0.840875	0.84425		2.144	0.792957	0.794944
2.16	0.72597	0.728833		2.16	0.83986	0.844003		2.16	0.792939	0.79462
2.176	0.726557	0.728096		2.176	0.841913	0.843756		2.176	0.792833	0.794296
2.192	0.723339	0.727359		2.192	0.83752	0.84351		2.192	0.792942	0.793972
2.208	0.722843	0.726624		2.208	0.840337	0.843263		2.208	0.791908	0.793649
2.224	0.722302	0.725889		2.224	0.839356	0.843016		2.224	0.79358	0.793325
2.24	0.721555	0.725155		2.24	0.838789	0.842769		2.24	0.792748	0.793002
2.256	0.72456	0.724422		2.256	0.841669	0.842523		2.256	0.791265	0.792679
2.272	0.719898	0.723689		2.272	0.840571	0.842276		2.272	0.792804	0.792356
2.288	0.721665	0.722957		2.288	0.839671	0.84203		2.288	0.792756	0.792033
2.304	0.720072	0.722226		2.304	0.840828	0.841784		2.304	0.792095	0.79171
2.32	0.719933	0.721496		2.32	0.83797	0.841537		2.32	0.79234	0.791388
2.336	0.720755	0.720766		2.336	0.839415	0.841291		2.336	0.791846	0.791065
2.352	0.716249	0.720037		2.352	0.839022	0.841045		2.352	0.79232	0.790743
2.368	0.717675	0.719309		2.368	0.841656	0.840799		2.368	0.791688	0.790421
2.384	0.713699	0.718581		2.384	0.839782	0.840553		2.384	0.79074	0.790099
2.4	0.716241	0.717855		2.4	0.842019	0.840307		2.4	0.789802	0.789777
2.416	0.718201	0.717129		2.416	0.838223	0.840061		2.416	0.793101	0.789455
2.432	0.714903	0.716403		2.432	0.839098	0.839815		2.432	0.792345	0.789133
2.448	0.715959	0.715679		2.448	0.840375	0.83957		2.448	0.789756	0.788811
2.464	0.715506	0.714955		2.464	0.840261	0.839324		2.464	0.790348	0.78849
2.48	0.71333	0.714232		2.48	0.83658	0.839078		2.48	0.791465	0.788169
2.496	0.71122	0.71351		2.496	0.839298	0.838833		2.496	0.789187	0.787847
2.512	0.712369	0.712788		2.512	0.838173	0.838588		2.512	0.791176	0.787526
2.528	0.711709	0.712067		2.528	0.837901	0.838342		2.528	0.790451	0.787205
2.544	0.710999	0.711347		2.544	0.837315	0.838097		2.544	0.789511	0.786885
2.56	0.712736	0.710628		2.56	0.837383	0.837852		2.56	0.789019	0.786564
2.576	0.709687	0.709909		2.576	0.834664	0.837607		2.576	0.78673	0.786244
2.592	0.70937	0.709191		2.592	0.836172	0.837361		2.592	0.788281	0.785923
2.608	0.708159	0.708474		2.608	0.835961	0.837116		2.608	0.787368	0.785603
2.624	0.706669	0.707757		2.624	0.835555	0.836872		2.624	0.787266	0.785283
2.64	0.70642	0.707042		2.64	0.838885	0.836627		2.64	0.787649	0.784963
2.656	0.703806	0.706327		2.656	0.839183	0.836382		2.656	0.786295	0.784643
2.672	0.707982	0.705612		2.672	0.835164	0.836137		2.672	0.785489	0.784323
2.688	0.707224	0.704899		2.688	0.837501	0.835893		2.688	0.785787	0.784003
2.704	0.703634	0.704186		2.704	0.836419	0.835648		2.704	0.785047	0.783684
2.72	0.702948	0.703474		2.72	0.834576	0.835404		2.72	0.784918	0.783365
2.736	0.700134	0.702762		2.736	0.836518	0.835159		2.736	0.784201	0.783045
2.752	0.702004	0.702051		2.752	0.835777	0.834915		2.752	0.783464	0.782726
2.768	0.699241	0.701341		2.768	0.83658	0.834671		2.768	0.782939	0.782407
2.784	0.700206	0.700632		2.784	0.832961	0.834426		2.784	0.782485	0.782088
2.8	0.699251	0.699924		2.8	0.83342	0.834182		2.8	0.782364	0.78177
2.816	0.701517	0.699216		2.816	0.831201	0.833938		2.816	0.781751	0.781451
2.832	0.700907	0.698509		2.832	0.832112	0.833694		2.832	0.781384	0.781133
2.848	0.69938	0.697802		2.848	0.833989	0.83345		2.848	0.780314	0.780814
2.864	0.700171	0.697097		2.864	0.833447	0.833206		2.864	0.779164	0.780496
2.88	0.696115	0.696392		2.88	0.833417	0.832963		2.88	0.781275	0.780178
2.896	0.694403	0.695687		2.896	0.832445	0.832719		2.896	0.779543	0.77986
2.912	0.694388	0.694984		2.912	0.832392	0.832475		2.912	0.777987	0.779542
2.928	0.695032	0.694281		2.928	0.833253	0.832232		2.928	0.778944	0.779225
2.944	0.693345	0.693579		2.944	0.831824	0.831988		2.944	0.777748	0.778907
2.96	0.694368	0.692877		2.96	0.830899	0.831745		2.96	0.775842	0.77859
2.976	0.692658	0.692177		2.976	0.831575	0.831501		2.976	0.777033	0.778273
2.992	0.69166	0.691477		2.992	0.831856	0.831258		2.992	0.777339	0.777955
3.008	0.694123	0.690777		3.008	0.829444	0.831015		3.008	0.776878	0.777638
3.024	0.690519	0.690079		3.024	0.830886	0.830772		3.024	0.777188	0.777321
3.04	0.68596	0.689381		3.04	0.829164	0.830529		3.04	0.777502	0.777005
3.056	0.692411	0.688684		3.056	0.829219	0.830286		3.056	0.774692	0.776688
3.072	0.690988	0.687987		3.072	0.83228	0.830043		3.072	0.774851	0.776372
3.088	0.690192	0.687291		3.088	0.832044	0.8298		3.088	0.773869	0.776055
3.104	0.686909	0.686596		3.104	0.829218	0.829557		3.104	0.774897	0.775739
3.12	0.688643	0.685902		3.12	0.830635	0.829314		3.12	0.773798	0.775423
3.136	0.688186	0.685208		3.136	0.830615	0.829072		3.136	0.775146	0.775107
3.152	0.68568	0.684515		3.152	0.830336	0.828829		3.152	0.772161	0.774791
3.168	0.684642	0.683823		3.168	0.830719	0.828587		3.168	0.775229	0.774475
3.184	0.685857	0.683131		3.184	0.829454	0.828344		3.184	0.773657	0.77416
3.2	0.684878	0.682441		3.2	0.830432	0.828102		3.2	0.771389	0.773844
3.216	0.685884	0.68175		3.216	0.826609	0.82786		3.216	0.772292	0.773529
3.232	0.68395	0.681061		3.232	0.829125	0.827618		3.232	0.769977	0.773214
3.248	0.680423	0.680372		3.248	0.829841	0.827375		3.248	0.770326	0.772898
3.264	0.681643	0.679684		3.264	0.830045	0.827133		3.264	0.771608	0.772584
3.28	0.683199	0.678997		3.28	0.830086	0.826891		3.28	0.772383	0.772269
3.296	0.681322	0.67831		3.296	0.828741	0.826649		3.296	0.772334	0.771954
3.312	0.682944	0.677624		3.312	0.826059	0.826408		3.312	0.772357	0.771639
3.328	0.682222	0.676939		3.328	0.82698	0.826166		3.328	0.771035	0.771325
3.344	0.684867	0.676254		3.344	0.826796	0.825924		3.344	0.770417	0.771011
3.36	0.68137	0.67557		3.36	0.827564	0.825682		3.36	0.769905	0.770696
3.376	0.677315	0.674887		3.376	0.828377	0.825441		3.376	0.770833	0.770382
3.392	0.678312	0.674204		3.392	0.829414	0.825199		3.392	0.769621	0.770068
3.408	0.67784	0.673523		3.408	0.82975	0.824958		3.408	0.770503	0.769755
3.424	0.680537	0.672841		3.424	0.8282	0.824717		3.424	0.770741	0.769441
3.44	0.676799	0.672161		3.44	0.829421	0.824475		3.44	0.77068	0.769127
3.456	0.679268	0.671481		3.456	0.827884	0.824234		3.456	0.771189	0.768814
3.472	0.679822	0.670802		3.472	0.826824	0.823993		3.472	0.76889	0.768501
3.488	0.678583	0.670124		3.488	0.826066	0.823752		3.488	0.770374	0.768188
3.504	0.678688	0.669446		3.504	0.828002	0.823511		3.504	0.770979	0.767874
3.52	0.678144	0.668769		3.52	0.824286	0.82327		3.52	0.770471	0.767562
3.536	0.677375	0.668093		3.536	0.827537	0.823029		3.536	0.770416	0.767249
3.552	0.680098	0.667417		3.552	0.829693	0.822788		3.552	0.769364	0.766936
3.568	0.676412	0.666742		3.568	0.828072	0.822547		3.568	0.770966	0.766624
3.584	0.675955	0.666068		3.584	0.826531	0.822307		3.584	0.764356	0.766311
3.6	0.675333	0.665394		3.6	0.826459	0.822066		3.6	0.764101	0.765999
3.616	0.677178	0.664721		3.616	0.825372	0.821826		3.616	0.764209	0.765687
3.632	0.673482	0.664049		3.632	0.828626	0.821585		3.632	0.768557	0.765375
3.648	0.672213	0.663377		3.648	0.828142	0.821345		3.648	0.768042	0.765063
3.664	0.674504	0.662706		3.664	0.829356	0.821105		3.664	0.765289	0.764751
3.68	0.673586	0.662036		3.68	0.828	0.820864		3.68	0.76337	0.764439
3.696	0.67389	0.661367		3.696	0.824886	0.820624		3.696	0.764494	0.764128
3.712	0.673737	0.660698		3.712	0.825381	0.820384		3.712	0.767633	0.763816
3.728	0.670032	0.66003		3.728	0.826015	0.820144		3.728	0.768283	0.763505
3.744	0.673444	0.659362		3.744	0.825253	0.819904		3.744	0.767566	0.763194
3.76	0.671021	0.658695		3.76	0.829284	0.819664		3.76	0.769502	0.762883
3.776	0.670546	0.658029		3.776	0.826168	0.819424		3.776	0.76823	0.762572
3.792	0.670864	0.657364		3.792	0.827777	0.819185		3.792	0.769988	0.762261
3.808	0.672756	0.656699		3.808	0.826385	0.818945		3.808	0.768698	0.761951
3.824	0.671181	0.656035		3.824	0.825787	0.818705		3.824	0.770203	0.76164
3.84	0.671025	0.655371		3.84	0.824546	0.818466		3.84	0.769963	0.76133
3.856	0.670418	0.654709		3.856	0.825661	0.818226		3.856	0.763608	0.76102
				3.872	0.825319	0.817987
				3.888	0.825935	0.817748
				3.904	0.827051	0.817508
				3.92	0.826583	0.817269
				3.936	0.824847	0.81703
				3.952	0.827805	0.816791

## Sheet: Figure 4c
pH 8				pH 6				pH 4.5
0	1.00294	1		0	1.00285	1		0	1.00175	1
0.016	1.00192	0.99862		0.016	1.00174	0.998814		0.016	0.999322	0.998738
0.032	0.99651	0.994662		0.032	0.996217	0.995414		0.032	0.996247	0.995063
0.048	0.991693	0.988585		0.048	0.990552	0.990197		0.048	0.990251	0.989272
0.064	0.983663	0.98092		0.064	0.984629	0.983645		0.064	0.983591	0.981764
0.08	0.973625	0.972133		0.08	0.978718	0.976211		0.08	0.974683	0.972957
0.096	0.964414	0.962607		0.096	0.96895	0.968283		0.096	0.962154	0.963243
0.112	0.953776	0.952672		0.112	0.961849	0.96018		0.112	0.954416	0.952974
0.128	0.944747	0.942607		0.128	0.953794	0.952144		0.128	0.944587	0.942449
0.144	0.93664	0.932625		0.144	0.943734	0.944339		0.144	0.931689	0.931905
0.16	0.924916	0.922882		0.16	0.938407	0.936875		0.16	0.92234	0.921525
0.176	0.913377	0.913497		0.176	0.930667	0.929832		0.176	0.913249	0.911441
0.192	0.903147	0.904566		0.192	0.923554	0.923271		0.192	0.902696	0.901752
0.208	0.899896	0.896164		0.208	0.917418	0.917232		0.208	0.892809	0.892539
0.224	0.889416	0.888342		0.224	0.912919	0.911728		0.224	0.884333	0.883865
0.24	0.883227	0.881129		0.24	0.905768	0.906755		0.24	0.87591	0.875784
0.256	0.874008	0.874539		0.256	0.901685	0.902299		0.256	0.868737	0.868338
0.272	0.868236	0.868568		0.272	0.899229	0.898333		0.272	0.860596	0.861552
0.288	0.863581	0.863196		0.288	0.894178	0.89482		0.288	0.855614	0.855436
0.304	0.85675	0.858396		0.304	0.892009	0.891725		0.304	0.851566	0.849979
0.32	0.85614	0.85414		0.32	0.889474	0.889021		0.32	0.844977	0.845154
0.336	0.850097	0.850396		0.336	0.885693	0.886677		0.336	0.839872	0.840921
0.352	0.84634	0.847133		0.352	0.885251	0.884665		0.352	0.836855	0.837229
0.368	0.844622	0.844314		0.368	0.884218	0.882956		0.368	0.831933	0.834025
0.384	0.841487	0.841903		0.384	0.881512	0.881522		0.384	0.830948	0.831255
0.4	0.837876	0.839863		0.4	0.881657	0.880331		0.4	0.830206	0.82887
0.416	0.838884	0.838154		0.416	0.879166	0.879353		0.416	0.827663	0.826828
0.432	0.837345	0.83674		0.432	0.877724	0.878562		0.432	0.824915	0.825094
0.448	0.836122	0.83559		0.448	0.876916	0.877937		0.448	0.822614	0.823641
0.464	0.833273	0.834676		0.464	0.876341	0.877462		0.464	0.823315	0.82245
0.48	0.832869	0.833973		0.48	0.875598	0.877119		0.48	0.823341	0.821507
0.496	0.834293	0.833459		0.496	0.878619	0.876895		0.496	0.820922	0.820803
0.512	0.83372	0.833112		0.512	0.875842	0.876776		0.512	0.820116	0.820332
0.528	0.832725	0.832912		0.528	0.877695	0.876746		0.528	0.819785	0.820087
0.544	0.832457	0.832839		0.544	0.8768	0.876792		0.544	0.81987	0.82006
0.56	0.831599	0.832874		0.56	0.877141	0.876901		0.56	0.819895	0.820243
0.576	0.831515	0.833004		0.576	0.87477	0.877063		0.576	0.819659	0.820623
0.592	0.832149	0.833216		0.592	0.87544	0.87727		0.592	0.819326	0.821186
0.608	0.833155	0.833498		0.608	0.875603	0.877517		0.608	0.820644	0.821915
0.624	0.831749	0.83384		0.624	0.878383	0.877796		0.624	0.821397	0.82279
0.64	0.832067	0.834233		0.64	0.875308	0.878101		0.64	0.822227	0.823788
0.656	0.833049	0.834666		0.656	0.877406	0.878425		0.656	0.825069	0.824888
0.672	0.835148	0.835128		0.672	0.877495	0.878758		0.672	0.82488	0.826064
0.688	0.836268	0.83561		0.688	0.876681	0.879095		0.688	0.827257	0.827294
0.704	0.835809	0.836104		0.704	0.878096	0.87943		0.704	0.828747	0.828554
0.72	0.835632	0.836603		0.72	0.880199	0.87976		0.72	0.829041	0.829825
0.736	0.834789	0.837103		0.736	0.879725	0.880083		0.736	0.832083	0.831086
0.752	0.838472	0.837597		0.752	0.881188	0.880395		0.752	0.83265	0.832323
0.768	0.837303	0.838081		0.768	0.881252	0.880694		0.768	0.834493	0.83352
0.784	0.838246	0.838549		0.784	0.880727	0.880976		0.784	0.835136	0.834666
0.8	0.838165	0.838994		0.8	0.88071	0.881238		0.8	0.836458	0.835754
0.816	0.839705	0.839413		0.816	0.881912	0.881476		0.816	0.838225	0.836777
0.832	0.842104	0.839802		0.832	0.882873	0.88169		0.832	0.837785	0.837731
0.848	0.839912	0.840159		0.848	0.882819	0.881879		0.848	0.839572	0.838614
0.864	0.838825	0.840481		0.864	0.881701	0.882044		0.864	0.840793	0.839428
0.88	0.841538	0.840768		0.88	0.883256	0.882184		0.88	0.840589	0.840172
0.896	0.842147	0.841018		0.896	0.884188	0.882301		0.896	0.841297	0.840851
0.912	0.842846	0.841229		0.912	0.886218	0.882394		0.912	0.844268	0.841468
0.928	0.84321	0.841401		0.928	0.882917	0.882461		0.928	0.842908	0.842026
0.944	0.83998	0.841531		0.944	0.883699	0.882503		0.944	0.843999	0.842531
0.96	0.842257	0.841621		0.96	0.884234	0.88252		0.96	0.842746	0.842985
0.976	0.840714	0.84167		0.976	0.882454	0.882515		0.976	0.843021	0.843395
0.992	0.843313	0.84168		0.992	0.882963	0.882488		0.992	0.84477	0.843763
1.008	0.842254	0.841653		1.008	0.884766	0.882443		1.008	0.845541	0.844093
1.024	0.842397	0.84159		1.024	0.884616	0.88238		1.024	0.844934	0.844389
1.04	0.843232	0.841492		1.04	0.882171	0.8823		1.04	0.843669	0.844653
1.056	0.842786	0.84136		1.056	0.882349	0.882203		1.056	0.844579	0.844887
1.072	0.840666	0.841194		1.072	0.883892	0.882089		1.072	0.843705	0.845092
1.088	0.842795	0.840997		1.088	0.882598	0.881961		1.088	0.846098	0.84527
1.104	0.842855	0.840771		1.104	0.879366	0.88182		1.104	0.846205	0.845421
1.12	0.840267	0.840519		1.12	0.882968	0.881668		1.12	0.846379	0.845545
1.136	0.842606	0.840244		1.136	0.880479	0.881507		1.136	0.846269	0.845643
1.152	0.838852	0.839948		1.152	0.880509	0.881338		1.152	0.846148	0.845713
1.168	0.8402	0.839633		1.168	0.880414	0.881162		1.168	0.846283	0.845756
1.184	0.839446	0.839301		1.184	0.880186	0.880979		1.184	0.846152	0.845771
1.2	0.840337	0.838953		1.2	0.879146	0.88079		1.2	0.845785	0.845758
1.216	0.838112	0.838591		1.216	0.880007	0.880595		1.216	0.844607	0.845715
1.232	0.83802	0.838219		1.232	0.878966	0.880396		1.232	0.844905	0.845642
1.248	0.838188	0.83784		1.248	0.881362	0.880195		1.248	0.846083	0.84554
1.264	0.83393	0.837455		1.264	0.880674	0.879993		1.264	0.844809	0.845407
1.28	0.837395	0.837068		1.28	0.879508	0.879791		1.28	0.845535	0.845245
1.296	0.837145	0.83668		1.296	0.878358	0.879589		1.296	0.84592	0.845054
1.312	0.839933	0.836291		1.312	0.877327	0.879388		1.312	0.84577	0.844835
1.328	0.836441	0.835904		1.328	0.879347	0.879187		1.328	0.845181	0.844587
1.344	0.83491	0.83552		1.344	0.880559	0.878986		1.344	0.843768	0.844313
1.36	0.833146	0.835142		1.36	0.879434	0.878789		1.36	0.843009	0.844015
1.376	0.835086	0.834771		1.376	0.880268	0.878594		1.376	0.843883	0.843693
1.392	0.834537	0.83441		1.392	0.877331	0.878404		1.392	0.84494	0.84335
1.408	0.832296	0.834059		1.408	0.877808	0.878219		1.408	0.844638	0.842988
1.424	0.831386	0.833719		1.424	0.876835	0.878039		1.424	0.84312	0.84261
1.44	0.833589	0.833391		1.44	0.876794	0.877863		1.44	0.842372	0.842218
1.456	0.834347	0.833075		1.456	0.877843	0.877691		1.456	0.842741	0.841814
1.472	0.83215	0.832772		1.472	0.877254	0.877524		1.472	0.842042	0.841402
1.488	0.831407	0.832484		1.488	0.876782	0.877363		1.488	0.841917	0.840985
1.504	0.829882	0.832211		1.504	0.878014	0.877208		1.504	0.84095	0.840564
1.52	0.831873	0.831953		1.52	0.877496	0.87706		1.52	0.840397	0.840143
1.536	0.8297	0.831712		1.536	0.878741	0.876919		1.536	0.841081	0.839726
1.552	0.83214	0.831487		1.552	0.876242	0.876786		1.552	0.840844	0.839314
1.568	0.832521	0.831277		1.568	0.876944	0.876659		1.568	0.837723	0.838909
1.584	0.833724	0.831083		1.584	0.877944	0.876537		1.584	0.838886	0.838516
1.6	0.831743	0.830904		1.6	0.877848	0.876421		1.6	0.837202	0.838136
1.616	0.83103	0.830742		1.616	0.87589	0.876313		1.616	0.8366	0.837771
1.632	0.830444	0.830595		1.632	0.877492	0.876212		1.632	0.8385	0.837423
1.648	0.827808	0.830464		1.648	0.877943	0.876118		1.648	0.837582	0.837095
1.664	0.83099	0.830349		1.664	0.877107	0.876032		1.664	0.836661	0.836787
1.68	0.830882	0.830249		1.68	0.874715	0.875953		1.68	0.833824	0.836502
1.696	0.829476	0.830164		1.696	0.875227	0.875881		1.696	0.835657	0.836241
1.712	0.829996	0.830091		1.712	0.875188	0.875815		1.712	0.835984	0.836005
1.728	0.828316	0.830032		1.728	0.875938	0.875754		1.728	0.831959	0.835793
1.744	0.830304	0.829986		1.744	0.876013	0.875701		1.744	0.834566	0.835609
1.76	0.830505	0.829954		1.76	0.875254	0.875654		1.76	0.835081	0.835451
1.776	0.829148	0.829933		1.776	0.874637	0.875614		1.776	0.833102	0.83532
1.792	0.828139	0.829925		1.792	0.874891	0.875581		1.792	0.834202	0.835216
1.808	0.830052	0.829929		1.808	0.876025	0.875555		1.808	0.834218	0.835139
1.824	0.828284	0.829943		1.824	0.874395	0.875535		1.824	0.834502	0.835088
1.84	0.831715	0.829967		1.84	0.875255	0.875519		1.84	0.834084	0.835064
1.856	0.826463	0.829998		1.856	0.875767	0.875508		1.856	0.832105	0.835065
1.872	0.829789	0.830039		1.872	0.874016	0.875502		1.872	0.833614	0.835091
1.888	0.830322	0.83009		1.888	0.877001	0.875503		1.888	0.833167	0.835141
1.904	0.829122	0.830149		1.904	0.87432	0.87551		1.904	0.834574	0.835214
1.92	0.832246	0.830216		1.92	0.876333	0.875521		1.92	0.833113	0.835308
1.936	0.825398	0.830289		1.936	0.871912	0.875538		1.936	0.834152	0.835423
1.952	0.829207	0.830369		1.952	0.873316	0.875559		1.952	0.833538	0.835558
1.968	0.827069	0.830455		1.968	0.872317	0.875584		1.968	0.834977	0.83571
1.984	0.82754	0.830545		1.984	0.870929	0.875612		1.984	0.833944	0.835879
2	0.830216	0.830639		2	0.876721	0.875644		2	0.834243	0.836062
2.016	0.828895	0.830738		2.016	0.876038	0.87568		2.016	0.834174	0.836259
2.032	0.832244	0.830843		2.032	0.87478	0.875721		2.032	0.835853	0.836468
2.048	0.829962	0.830952		2.048	0.871853	0.875766		2.048	0.836658	0.836687
2.064	0.832201	0.831063		2.064	0.874404	0.875814		2.064	0.835103	0.836914
2.08	0.830857	0.831177		2.08	0.876233	0.875864		2.08	0.836289	0.837148
2.096	0.830002	0.831293		2.096	0.875531	0.875917		2.096	0.836873	0.837387
2.112	0.827046	0.831411		2.112	0.876247	0.875971		2.112	0.835643	0.83763
2.128	0.831164	0.83153		2.128	0.875803	0.876028		2.128	0.834936	0.837875
2.144	0.829829	0.831651		2.144	0.875291	0.876087		2.144	0.837853	0.83812
2.16	0.832273	0.831773		2.16	0.874491	0.876149		2.16	0.838175	0.838363
2.176	0.833789	0.831897		2.176	0.876884	0.876213		2.176	0.838405	0.838605
2.192	0.830936	0.832022		2.192	0.872564	0.87628		2.192	0.838862	0.838843
2.208	0.831208	0.832148		2.208	0.875756	0.876348		2.208	0.83811	0.839075
2.224	0.831426	0.832272		2.224	0.874989	0.876416		2.224	0.840222	0.839301
2.24	0.831407	0.832395		2.24	0.874654	0.876484		2.24	0.839683	0.839519
2.256	0.835714	0.832519		2.256	0.877914	0.876553		2.256	0.838454	0.839728
2.272	0.831178	0.832643		2.272	0.877025	0.876624		2.272	0.840428	0.839927
2.288	0.834062	0.832768		2.288	0.876343	0.876697		2.288	0.840719	0.840116
2.304	0.833063	0.832892		2.304	0.877807	0.876771		2.304	0.84036	0.840294
2.32	0.833745	0.833015		2.32	0.87508	0.876845		2.32	0.840964	0.840459
2.336	0.835542	0.833137		2.336	0.876845	0.876919		2.336	0.840782	0.84061
2.352	0.831159	0.833258		2.352	0.876691	0.876993		2.352	0.841627	0.840749
2.368	0.833657	0.833378		2.368	0.8797	0.877067		2.368	0.8413	0.840875
2.384	0.829878	0.833497		2.384	0.877998	0.87714		2.384	0.840635	0.840985
2.4	0.833676	0.833615		2.4	0.880595	0.877214		2.4	0.839979	0.841082
2.416	0.836804	0.833732		2.416	0.876882	0.877288		2.416	0.843832	0.841164
2.432	0.833805	0.83385		2.432	0.878055	0.877364		2.432	0.843372	0.841232
2.448	0.835882	0.833968		2.448	0.879648	0.87744		2.448	0.840958	0.841286
2.464	0.836199	0.834084		2.464	0.879786	0.877516		2.464	0.841932	0.841325
2.48	0.8345	0.834198		2.48	0.876188	0.877589		2.48	0.843465	0.841351
2.496	0.832874	0.834309		2.496	0.879292	0.877661		2.496	0.841381	0.841363
2.512	0.835064	0.83442		2.512	0.87837	0.877733		2.512	0.843845	0.841361
2.528	0.835135	0.834532		2.528	0.878343	0.877806		2.528	0.843415	0.841348
2.544	0.835147	0.834645		2.544	0.877985	0.877879		2.544	0.842756	0.841323
2.56	0.838033	0.834756		2.56	0.878313	0.877953		2.56	0.842574	0.841287
2.576	0.835293	0.834867		2.576	0.875717	0.878026		2.576	0.840472	0.841239
2.592	0.835766	0.834975		2.592	0.877557	0.878098		2.592	0.842473	0.841182
2.608	0.835184	0.835083		2.608	0.877591	0.878168		2.608	0.841839	0.841116
2.624	0.83427	0.83519		2.624	0.877422	0.878238		2.624	0.842074	0.841042
2.64	0.834821	0.835297		2.64	0.881177	0.878306		2.64	0.842827	0.84096
2.656	0.832574	0.835403		2.656	0.881748	0.878375		2.656	0.841721	0.840872
2.672	0.838362	0.835509		2.672	0.877782	0.878444		2.672	0.841201	0.840778
2.688	0.838311	0.835615		2.688	0.880496	0.878513		2.688	0.841863	0.84068
2.704	0.8349	0.835721		2.704	0.879615	0.878582		2.704	0.841414	0.840577
2.72	0.834931	0.835826		2.72	0.877934	0.878651		2.72	0.841618	0.840473
2.736	0.83243	0.83593		2.736	0.880235	0.878717		2.736	0.841192	0.840366
2.752	0.835499	0.836032		2.752	0.879713	0.878782		2.752	0.840744	0.840258
2.768	0.833053	0.836132		2.768	0.880815	0.878844		2.768	0.840523	0.84015
2.784	0.835046	0.836232		2.784	0.877262	0.878907		2.784	0.840378	0.840042
2.8	0.834752	0.836334		2.8	0.878002	0.878972		2.8	0.840591	0.839936
2.816	0.838305	0.836436		2.816	0.875921	0.879037		2.816	0.840275	0.839832
2.832	0.838424	0.836538		2.832	0.877138	0.879102		2.832	0.840223	0.839731
2.848	0.837444	0.836637		2.848	0.879373	0.879165		2.848	0.839414	0.839634
2.864	0.83924	0.836734		2.864	0.879058	0.879225		2.864	0.838518	0.83954
2.88	0.835223	0.836828		2.88	0.879285	0.879283		2.88	0.841134	0.839451
2.896	0.834013	0.836921		2.896	0.878515	0.87934		2.896	0.839611	0.839368
2.912	0.834839	0.837015		2.912	0.878717	0.879397		2.912	0.838276	0.83929
2.928	0.836458	0.837109		2.928	0.879884	0.879456		2.928	0.839649	0.839219
2.944	0.835274	0.837203		2.944	0.878632	0.879514		2.944	0.838703	0.839155
2.96	0.837353	0.837294		2.96	0.877912	0.879572		2.96	0.836988	0.839097
2.976	0.836136	0.837383		2.976	0.878882	0.879628		2.976	0.838614	0.839045
2.992	0.835777	0.837469		2.992	0.879437	0.879681		2.992	0.839286	0.839001
3.008	0.839602	0.837552		3.008	0.877144	0.879733		3.008	0.839132	0.838964
3.024	0.836088	0.837634		3.024	0.878926	0.879783		3.024	0.839808	0.838935
3.04	0.831409	0.837715		3.04	0.87736	0.879832		3.04	0.84049	0.838914
3.056	0.840077	0.837794		3.056	0.877676	0.879881		3.056	0.837794	0.8389
3.072	0.8392	0.837872		3.072	0.881173	0.879931		3.072	0.838307	0.838893
3.088	0.839082	0.837949		3.088	0.881182	0.87998		3.088	0.837586	0.838893
3.104	0.835936	0.838023		3.104	0.878445	0.880028		3.104	0.839041	0.8389
3.12	0.838894	0.838093		3.12	0.880205	0.880074		3.12	0.838192	0.838914
3.136	0.839186	0.838159		3.136	0.880441	0.880117		3.136	0.839995	0.838934
3.152	0.836977	0.838221		3.152	0.880403	0.880156		3.152	0.837101	0.838961
3.168	0.836556	0.83828		3.168	0.881066	0.880194		3.168	0.84077	0.838993
3.184	0.838888	0.838338		3.184	0.879983	0.880232		3.184	0.839407	0.83903
3.2	0.838539	0.838395		3.2	0.881277	0.88027		3.2	0.837288	0.839073
3.216	0.840621	0.838451		3.216	0.877477	0.88031		3.216	0.838609	0.839122
3.232	0.839099	0.838505		3.232	0.880406	0.880349		3.232	0.836437	0.839175
3.248	0.835617	0.838553		3.248	0.881424	0.880384		3.248	0.837157	0.839231
3.264	0.837964	0.838594		3.264	0.881899	0.880415		3.264	0.838892	0.83929
3.28	0.840726	0.83863		3.28	0.8822	0.880441		3.28	0.840076	0.839352
3.296	0.839266	0.838662		3.296	0.881028	0.880466		3.296	0.840366	0.839416
3.312	0.842115	0.838694		3.312	0.878434	0.880491		3.312	0.840734	0.839483
3.328	0.842077	0.838726		3.328	0.879671	0.880517		3.328	0.839636	0.839553
3.344	0.846197	0.838757		3.344	0.879732	0.880545		3.344	0.839305	0.839624
3.36	0.842729	0.838785		3.36	0.880808	0.880572		3.36	0.83909	0.839696
3.376	0.838561	0.838807		3.376	0.881931	0.880595		3.376	0.840443	0.839767
3.392	0.840646	0.83882		3.392	0.883293	0.880613		3.392	0.839465	0.839838
3.408	0.840912	0.838827		3.408	0.88391	0.880626		3.408	0.840769	0.839907
3.424	0.845112	0.838831		3.424	0.882517	0.880636		3.424	0.841371	0.839976
3.44	0.841321	0.838834		3.44	0.884077	0.880647		3.44	0.841648	0.840045
3.456	0.845245	0.838838		3.456	0.882697	0.88066		3.456	0.842547	0.840113
				3.472	0.881824	0.880674
				3.488	0.881273	0.880687
				3.504	0.883598	0.880697
				3.52	0.879889	0.880703
				3.536	0.883619	0.880703
				3.552	0.88618	0.8807

## Sheet: Figure 4d
pH 8					pH 6					pH 4.5
1.57653	0.000111	0	0.00159		1.57653	0.000474	0	0.001219		1.57653	0.000146	0	0.000738
1.60356	9.37e-05	0	0.001326		1.60312	0.000432	0	0.001026		1.60262	0.000134	0	0.000669
1.6306	8.23e-05	0	0.001062		1.6297	0.00039	0	0.00087		1.6287	0.000122	0	0.000601
1.65763	7.93e-05	0	0.000795		1.65628	0.000349	0	0.000861		1.65479	0.000112	0	0.000535
1.68466	9.01e-05	0	0.000575		1.68287	0.000311	0	0.000868		1.68087	0.000102	0	0.000471
1.71169	0.000113	0	0.00077		1.70945	0.000277	0	0.000861		1.70696	9.32e-05	0	0.00041
1.73873	0.000141	0	0.000956		1.73604	0.000247	1.84e-06	0.000837		1.73305	8.49e-05	0	0.000368
1.76576	0.000166	0	0.001102		1.76262	0.000222	0	0.000796		1.75913	7.71e-05	0	0.000347
1.79279	0.000182	0	0.001183		1.78921	0.000199	0	0.000741		1.78522	7.04e-05	0	0.000319
1.81982	0.000187	0	0.00119		1.81579	0.00018	0	0.00068		1.8113	6.5e-05	0	0.00032
1.84685	0.000185	0	0.001124		1.84238	0.000165	0	0.00062		1.83739	6.16e-05	0	0.000321
1.87389	0.000178	0	0.001003		1.86896	0.000151	0	0.000582		1.86347	6.03e-05	0	0.000349
1.90092	0.000171	0	0.000852		1.89555	0.000133	0	0.000573		1.88956	6.07e-05	0	0.000391
1.92795	0.00017	0	0.000783		1.92213	0.000117	0	0.000547		1.91565	6.24e-05	0	0.000428
1.95498	0.000185	0	0.000772		1.94871	0.000105	0	0.000508		1.94173	6.49e-05	0	0.000455
1.98202	0.000207	0	0.000726		1.9753	0.0001	0	0.00046		1.96782	6.83e-05	0	0.000472
2.00905	0.000234	0	0.000773		2.00188	9.91e-05	0	0.00048		1.99391	7.22e-05	0	0.000475
2.03608	0.00026	0	0.000826		2.02847	0.0001	0	0.000525		2.01999	7.62e-05	0	0.000464
2.06311	0.000284	0	0.000975		2.05505	0.000101	0	0.000555		2.04608	7.98e-05	0	0.00044
2.09015	0.000303	0	0.001075		2.08164	9.67e-05	0	0.000556		2.07216	8.34e-05	0	0.000405
2.11718	0.000316	0	0.001102		2.10822	8.55e-05	0	0.000518		2.09825	8.74e-05	0	0.000399
2.14421	0.000327	0	0.001049		2.13481	6.87e-05	0	0.00045		2.12433	9.19e-05	0	0.000391
2.17124	0.000336	0	0.000938		2.16139	5.16e-05	0	0.000382		2.15042	9.69e-05	0	0.000373
2.19828	0.000345	0	0.000817		2.18797	3.97e-05	0	0.000368		2.17651	0.000102	0	0.000392
2.22531	0.000346	0	0.000894		2.21456	3.69e-05	0	0.000364		2.20259	0.000109	0	0.000423
2.25234	0.000338	0	0.000933		2.24114	4.85e-05	0	0.000376		2.22868	0.000116	0	0.000453
2.27937	0.000319	0	0.000909		2.26773	8.02e-05	0	0.000403		2.25476	0.000124	0	0.000482
2.30641	0.000297	0	0.000849		2.29431	0.000131	0	0.000454		2.28085	0.000133	0	0.000506
2.33344	0.000283	0	0.00085		2.3209	0.000203	1.69e-06	0.000615		2.30694	0.000145	0	0.000526
2.36047	0.000281	0	0.000858		2.34748	0.00029	1.69e-05	0.000778		2.33302	0.000162	0	0.000544
2.3875	0.000288	0	0.000817		2.37407	0.000387	5.78e-05	0.000927		2.35911	0.000188	2.22e-06	0.000564
2.41454	0.000309	0	0.00087		2.40065	0.000488	0.000108	0.001041		2.38519	0.000225	1.56e-05	0.000599
2.44157	0.000355	0	0.000943		2.42724	0.00059	0.000177	0.001184		2.41128	0.000278	3.55e-05	0.000645
2.4686	0.000426	0	0.001055		2.45382	0.000701	0.00029	0.001338		2.43737	0.000348	6e-05	0.000695
2.49563	0.000526	3.18e-05	0.00121		2.48041	0.000822	0.000449	0.001431		2.46345	0.000437	0.000113	0.00075
2.52267	0.000654	0.00011	0.001409		2.50699	0.000942	0.000515	0.001442		2.48954	0.000546	0.000197	0.000855
2.5497	0.000795	0.000227	0.001629		2.53357	0.001056	0.000562	0.001508		2.51562	0.000672	0.000306	0.000994
2.57673	0.000941	0.000385	0.001839		2.56016	0.001165	0.000636	0.001672		2.54171	0.000814	0.000445	0.001141
2.60376	0.00109	0.00059	0.002011		2.58674	0.001269	0.000742	0.001815		2.5678	0.000966	0.000608	0.001296
2.6308	0.001234	0.000615	0.002115		2.61333	0.001369	0.000879	0.002021		2.59388	0.001125	0.000787	0.001462
2.65783	0.001364	0.000621	0.002131		2.63991	0.001471	0.000781	0.00217		2.61997	0.001282	0.000973	0.001646
2.68486	0.00148	0.000621	0.002133		2.6665	0.001583	0.000728	0.002269		2.64605	0.001431	0.001137	0.001814
2.71189	0.001585	0.000632	0.002349		2.69308	0.001709	0.000732	0.002333		2.67214	0.001565	0.001217	0.001962
2.73893	0.001681	0.000659	0.002474		2.71967	0.001844	0.000791	0.002372		2.69823	0.001678	0.00129	0.002083
2.76596	0.001771	0.000699	0.002515		2.74625	0.00198	0.000889	0.002462		2.72431	0.001766	0.001351	0.002174
2.79299	0.00186	0.000757	0.00271		2.77284	0.002108	0.001019	0.002674		2.7504	0.001828	0.0014	0.002232
2.82002	0.001958	0.000847	0.002923		2.79942	0.002226	0.001183	0.002847		2.77648	0.001862	0.001437	0.002256
2.84706	0.00207	0.00099	0.003087		2.826	0.002325	0.001381	0.002965		2.80257	0.001871	0.001462	0.002247
2.87409	0.002202	0.001217	0.003217		2.85259	0.002397	0.001596	0.003023		2.82865	0.001859	0.001475	0.002214
2.90112	0.002356	0.001338	0.003337		2.87917	0.002432	0.001798	0.003079		2.85474	0.001831	0.00148	0.002177
2.92815	0.00253	0.001521	0.00346		2.90576	0.002433	0.001934	0.003169		2.88083	0.001796	0.001446	0.00212
2.95519	0.002711	0.001798	0.003576		2.93234	0.002406	0.001884	0.003202		2.90691	0.001763	0.001382	0.002053
2.98222	0.002878	0.00215	0.00366		2.95893	0.002361	0.001829	0.003175		2.933	0.001743	0.001342	0.002065
3.00925	0.003016	0.002306	0.003762		2.98551	0.002306	0.001777	0.00309		2.95908	0.001747	0.001337	0.002094
3.03628	0.003122	0.00237	0.004046		3.0121	0.002245	0.001737	0.002959		2.98517	0.001786	0.00138	0.002152
3.06331	0.003203	0.00239	0.00429		3.03868	0.00219	0.001664	0.002806		3.01126	0.001871	0.001476	0.002248
3.09035	0.003272	0.002434	0.004448		3.06527	0.002155	0.001588	0.002855		3.03734	0.002009	0.001631	0.002392
3.11738	0.003341	0.002521	0.004546		3.09185	0.002158	0.001591	0.002877		3.06343	0.002206	0.001814	0.002589
3.14441	0.003421	0.002628	0.004611		3.11843	0.002209	0.001665	0.002887		3.08952	0.002463	0.002029	0.002839
3.17144	0.003524	0.002719	0.004667		3.14502	0.002312	0.001742	0.002902		3.1156	0.00278	0.00231	0.003208
3.19848	0.003667	0.002887	0.004744		3.17161	0.002466	0.001902	0.002958		3.14169	0.003151	0.002651	0.003625
3.22551	0.00387	0.003066	0.004902		3.19819	0.002665	0.00214	0.003197		3.16777	0.003569	0.003047	0.004074
3.25254	0.004155	0.00333	0.005191		3.22477	0.002907	0.002446	0.003466		3.19386	0.004021	0.003485	0.004547
3.27957	0.004531	0.003748	0.005496		3.25136	0.00319	0.00266	0.003754		3.21995	0.004492	0.003951	0.005031
3.30661	0.004988	0.004306	0.005874		3.27794	0.003515	0.002841	0.004055		3.24603	0.004967	0.004431	0.005514
3.33364	0.005495	0.004835	0.0064		3.30453	0.003877	0.003095	0.004477		3.27212	0.005429	0.004912	0.005981
3.36067	0.006007	0.005208	0.006897		3.33111	0.004261	0.003421	0.004889		3.2982	0.005863	0.005379	0.006421
3.3877	0.006472	0.005611	0.007469		3.3577	0.004644	0.003801	0.005251		3.32429	0.006258	0.005727	0.006821
3.41474	0.006845	0.00601	0.007853		3.38428	0.004992	0.004196	0.005622		3.35037	0.006604	0.006035	0.007171
3.44177	0.007096	0.006289	0.008066		3.41087	0.00527	0.004559	0.005915		3.37646	0.006894	0.0063	0.007464
3.4688	0.007216	0.006413	0.008241		3.43745	0.005449	0.004841	0.006202		3.40255	0.007124	0.006519	0.007695
3.49583	0.007221	0.006346	0.008284		3.46403	0.005511	0.004915	0.006345		3.42863	0.007293	0.006691	0.007861
3.52287	0.007142	0.006233	0.008205		3.49062	0.005454	0.004833	0.006305		3.45472	0.007403	0.00682	0.007963
3.5499	0.00702	0.006156	0.008048		3.5172	0.005294	0.004662	0.006088		3.4808	0.007461	0.006908	0.008006
3.57693	0.006893	0.006027	0.007892		3.54379	0.005057	0.004395	0.005794		3.50689	0.007476	0.006905	0.008006
3.60396	0.006792	0.005921	0.007862		3.57037	0.004778	0.004106	0.005461		3.53298	0.007459	0.006845	0.008046
3.631	0.006736	0.005867	0.007844		3.59696	0.004494	0.003834	0.005146		3.55906	0.007428	0.006788	0.008056
3.65803	0.006725	0.005875	0.007868		3.62354	0.004236	0.003615	0.004887		3.58515	0.007396	0.006749	0.008049
3.68506	0.006747	0.005928	0.007862		3.65013	0.004026	0.003471	0.00466		3.61123	0.007379	0.006743	0.008042
3.71209	0.006779	0.005976	0.007808		3.67671	0.003877	0.003336	0.004479		3.63732	0.007389	0.006779	0.008046
3.73913	0.006793	0.005991	0.007799		3.7033	0.00379	0.003214	0.004345		3.66341	0.007433	0.006864	0.00807
3.76616	0.006764	0.005943	0.007779		3.72988	0.003753	0.003166	0.00425		3.68949	0.007512	0.006995	0.008118
3.79319	0.00667	0.005779	0.007686		3.75646	0.003749	0.00319	0.00429		3.71558	0.007622	0.007164	0.008186
3.82022	0.006499	0.005556	0.007525		3.78305	0.003757	0.003286	0.004338		3.74166	0.007754	0.007336	0.008268
3.84726	0.00625	0.005299	0.007236		3.80963	0.003756	0.003239	0.004349		3.76775	0.007892	0.007468	0.008455
3.87429	0.005926	0.005018	0.006851		3.83622	0.00373	0.003148	0.004309		3.79384	0.008017	0.007555	0.008625
3.90132	0.005541	0.004653	0.00652		3.8628	0.003667	0.003041	0.004225		3.81992	0.008109	0.007619	0.008745
3.92835	0.00511	0.004168	0.006107		3.88939	0.003559	0.002916	0.004191		3.84601	0.008147	0.00764	0.008792
3.95539	0.004652	0.003725	0.005629		3.91597	0.003405	0.002748	0.004082		3.87209	0.008112	0.0076	0.008746
3.98242	0.004185	0.00323	0.005104		3.94256	0.003209	0.002463	0.003896		3.89818	0.00799	0.007483	0.008621
4.00945	0.003726	0.002804	0.00458		3.96914	0.002978	0.002183	0.00364		3.92427	0.007769	0.007229	0.008384
4.03648	0.003289	0.002442	0.004277		3.99573	0.002721	0.001925	0.003326		3.95035	0.007445	0.006872	0.008025
4.06352	0.002882	0.002116	0.003931		4.02231	0.002449	0.001699	0.00304		3.97644	0.007018	0.006434	0.007559
4.09055	0.002511	0.001862	0.00354		4.0489	0.002174	0.001513	0.002758		4.00252	0.006497	0.005922	0.007005
4.11758	0.002175	0.001555	0.003111		4.07548	0.001907	0.001371	0.002443		4.02861	0.005895	0.005349	0.006349
4.14461	0.001872	0.001254	0.002644		4.10206	0.001655	0.001203	0.002105		4.05469	0.005229	0.004729	0.005622
4.17165	0.001595	0.001023	0.002155		4.12865	0.001425	0.001009	0.001799		4.08078	0.004522	0.004083	0.004866
4.19868	0.001339	0.000823	0.001893		4.15523	0.001219	0.000818	0.001597		4.10687	0.003798	0.003429	0.004099
4.22571	0.0011	0.000473	0.001629		4.18182	0.001038	0.000664	0.001416		4.13295	0.003084	0.00279	0.003368
4.25274	0.000876	0.000211	0.001453		4.2084	0.000878	0.000542	0.001247		4.15904	0.002405	0.002185	0.002664
4.27978	0.00067	5.77e-05	0.001236		4.23499	0.000737	0.000351	0.001152		4.18512	0.001785	0.001603	0.002022
4.30681	0.000486	0	0.001032		4.26157	0.000611	0.000191	0.001037		4.21121	0.001245	0.001077	0.001465
4.33384	0.000331	0	0.000842		4.28816	0.000496	8.22e-05	0.000999		4.2373	0.000799	0.000646	0.000994
4.36087	0.000209	0	0.000682		4.31474	0.000392	2.15e-05	0.00094		4.26338	0.000457	0.000332	0.000622
4.3879	0.00012	0	0.000562		4.34133	0.000299	0	0.000853		4.28947	0.000218	0.000132	0.000343
4.41494	6.16e-05	0	0.000455		4.36791	0.000217	0	0.000746		4.31555	7.6e-05	3.05e-05	0.000154
4.44197	2.81e-05	0	0.000347		4.3945	0.000149	0	0.000648		4.34164	1.27e-05	0	4.65e-05
4.469	1.21e-05	0	0.000245		4.42108	9.58e-05	0	0.00056		4.36773	1.73e-08	0	3.78e-06
4.49604	4.79e-06	0	0.00016		4.44766	5.7e-05	0	0.000484		4.39381	0	0	0
4.52307	1.67e-06	0	9.77e-05		4.47425	3.12e-05	0	0.000409		4.4199	0	0	0
4.5501	5.23e-07	0	5.18e-05		4.50083	1.58e-05	0	0.000331		4.44598	0	0	0
4.57713	2.33e-07	0	5.62e-05		4.52742	7.73e-06	0	0.000254		4.47207	0	0	0
4.60417	2.77e-07	0	9.18e-05		4.554	3.78e-06	0	0.000215		4.49816	0	0	0
4.6312	4.99e-07	0	0.000136		4.58059	1.9e-06	0	0.000189		4.52424	0	0	0
4.65823	8.83e-07	0	0.000187		4.60717	1.05e-06	0	0.00017		4.55033	0	0	0
4.68526	1.53e-06	0	0.00024		4.63376	7.84e-07	0	0.000158		4.57641	0	0	0
4.7123	2.69e-06	0	0.000293		4.66034	9.4e-07	0	0.000152		4.6025	0	0	0
4.73933	4.8e-06	0	0.000346		4.68692	1.48e-06	0	0.00015		4.62859	4.93e-10	0	1.94e-07
4.76636	8.92e-06	0	0.000396		4.71351	2.43e-06	0	0.000152		4.65467	4.18e-08	0	8.47e-06
4.79339	1.86e-05	0	0.000444		4.7401	3.93e-06	0	0.000183		4.68076	2.7e-07	0	3.05e-05
4.82043	4.11e-05	0	0.00049		4.76668	6.44e-06	0	0.000224		4.70684	1.03e-06	0	6.76e-05
4.84746	8.49e-05	0	0.000562		4.79326	1.1e-05	0	0.000262		4.73293	3.08e-06	0	0.000119
4.87449	0.000157	0	0.000716		4.81985	1.95e-05	0	0.000296		4.75901	7.75e-06	0	0.000181
4.90152	0.000261	0	0.000989		4.84643	3.46e-05	0	0.000326		4.7851	1.67e-05	0	0.000249
4.92855	0.000396	0	0.001303		4.87302	5.93e-05	0	0.00035		4.81119	3.18e-05	0	0.000319
4.95559	0.000562	0	0.001684		4.8996	9.64e-05	0	0.000499		4.83727	5.42e-05	0	0.000385
4.98262	0.000757	0	0.002046		4.92619	0.000148	0	0.000676		4.86336	8.42e-05	0	0.000443
5.00965	0.000978	0	0.002361		4.95277	0.000214	0	0.000863		4.88945	0.000121	0	0.000488
5.03668	0.001219	4.74e-05	0.002606		4.97936	0.000294	0	0.001049		4.91553	0.000164	0	0.00052
5.06372	0.001469	0.000172	0.00276		5.00594	0.00039	0	0.001222		4.94162	0.000209	0	0.000564
5.09075	0.001715	0.000382	0.002813		5.03252	0.000499	0	0.001372		4.9677	0.000256	0	0.000628
5.11778	0.001942	0.000674	0.002885		5.05911	0.00062	1.43e-05	0.00149		4.99379	0.000301	0	0.000674
5.14481	0.002137	0.001028	0.002943		5.08569	0.000749	6.51e-05	0.001598		5.01987	0.000342	0	0.000699
5.17185	0.002288	0.00126	0.002897		5.11228	0.00088	0.000163	0.001717		5.04596	0.000377	0	0.000701
5.19888	0.002386	0.00132	0.002889		5.13886	0.001007	0.000309	0.001779		5.07205	0.000403	0	0.000686
5.22591	0.002425	0.001373	0.00311		5.16545	0.001124	0.000497	0.001781		5.09813	0.00042	0	0.000693
5.25294	0.002403	0.001297	0.0033		5.19203	0.001224	0.000569	0.001745		5.12422	0.000427	0	0.000701
5.27998	0.002322	0.000928	0.003464		5.21862	0.001303	0.000634	0.001736		5.1503	0.000424	1.86e-06	0.00072
5.30701	0.002187	0.000598	0.003557		5.2452	0.001356	0.000682	0.001768		5.17639	0.000412	1.03e-05	0.000727
5.33404	0.002007	0.000331	0.003593		5.27179	0.001381	0.000722	0.001919		5.20248	0.000392	2.8e-05	0.000712
5.36107	0.001795	0.000143	0.003501		5.29837	0.001377	0.000676	0.002016		5.22856	0.000365	2.39e-05	0.000677
5.38811	0.001562	3.67e-05	0.003294		5.32496	0.001344	0.000489	0.002054		5.25465	0.000333	7.12e-06	0.000672
5.41514	0.001322	0	0.00301		5.35154	0.001284	0.000322	0.002031		5.28073	0.000299	3.64e-07	0.000649
5.44217	0.001087	0	0.002716		5.37812	0.0012	0.000186	0.002		5.30682	0.000263	0	0.000608
5.4692	0.000868	0	0.002409		5.40471	0.001098	8.62e-05	0.001972		5.33291	0.000228	0	0.000585
5.49624	0.000671	0	0.002058		5.43129	0.000982	2.62e-05	0.001926		5.35899	0.000195	0	0.00059
5.52327	0.000498	0	0.001688		5.45788	0.000859	1.37e-06	0.001828		5.38508	0.000165	0	0.000591
5.5503	0.000352	0	0.001478		5.48446	0.000733	0	0.001684		5.41116	0.000139	0	0.000581
5.57733	0.000233	0	0.001277		5.51105	0.00061	0	0.001503		5.43725	0.000116	0	0.000561
5.60437	0.000142	0	0.001087		5.53763	0.000494	0	0.001295		5.46334	9.63e-05	0	0.000531
5.6314	7.83e-05	0	0.000899		5.56422	0.000387	0	0.001075		5.48942	7.96e-05	0	0.000493
5.65843	3.91e-05	0	0.000719		5.5908	0.000292	0	0.00088		5.51551	6.55e-05	0	0.000483
5.68546	1.88e-05	0	0.000553		5.61739	0.000212	0	0.000762		5.54159	5.36e-05	0	0.000467
5.7125	9.67e-06	0	0.000405		5.64397	0.000146	0	0.000694		5.56768	4.38e-05	0	0.000445
5.73953	5.16e-06	0	0.000279		5.67056	9.51e-05	0	0.000633		5.59377	3.56e-05	0	0.000417
5.76656	2.69e-06	0	0.000176		5.69714	5.85e-05	0	0.000568		5.61985	2.9e-05	0	0.000385
5.79359	1.24e-06	0	9.91e-05		5.72372	3.4e-05	0	0.000501		5.64594	2.37e-05	0	0.000349
5.82062	4.57e-07	0	4.63e-05		5.75031	1.91e-05	0	0.000432		5.67202	1.97e-05	0	0.000311
5.84766	1.17e-07	0	1.54e-05		5.77689	1.08e-05	0	0.000364		5.69811	1.67e-05	0	0.000273
5.87469	1.64e-08	0	3.62e-06		5.80348	6.29e-06	0	0.000298		5.72419	1.47e-05	0	0.000245
5.90172	0	0	0		5.83006	3.7e-06	0	0.000237		5.75028	1.34e-05	0	0.000243
5.92875	0	0	0		5.85665	2.16e-06	0	0.000181		5.77637	1.28e-05	0	0.000254
5.95579	0	0	0		5.88323	1.22e-06	0	0.000132		5.80245	1.26e-05	0	0.000262
5.98282	0	0	0		5.90982	6.57e-07	0	9.02e-05		5.82854	1.3e-05	0	0.000268
6.00985	0	0	0		5.9364	3.3e-07	0	5.68e-05		5.85463	1.36e-05	0	0.000285
6.03688	0	0	0		5.96298	1.48e-07	0	3.18e-05		5.88071	1.46e-05	0	0.000297
6.06392	0	0	0		5.98957	5.73e-08	0	1.48e-05		5.9068	1.59e-05	0	0.000303
6.09095	0	0	0		6.01615	1.79e-08	0	4.96e-06		5.93288	1.74e-05	0	0.000304
6.11798	0	0	0		6.04274	2.52e-09	0	7.19e-07		5.95897	1.91e-05	0	0.000299
6.14501	0	0	0		6.06932	0	0	0		5.98506	2.1e-05	0	0.000289
6.17205	0	0	0		6.09591	0	0	0		6.01114	2.3e-05	0	0.000273
6.19908	0	0	0		6.12249	0	0	0		6.03723	2.51e-05	0	0.000254
6.22611	0	0	0		6.14908	0	0	0		6.06331	2.73e-05	0	0.000239
6.25314	0	0	0		6.17566	0	0	0		6.0894	2.94e-05	0	0.000247
6.28018	0	0	0		6.20225	0	0	0		6.11548	3.13e-05	0	0.000252
6.30721	0	0	0		6.22883	0	0	0		6.14157	3.31e-05	0	0.000254
6.33424	0	0	0		6.25542	0	0	0		6.16766	3.46e-05	0	0.000253
6.36128	0	0	0		6.282	0	0	0		6.19374	3.58e-05	0	0.000262
6.38831	0	0	0		6.30858	0	0	0		6.21983	3.67e-05	0	0.000267
6.41534	0	0	0		6.33517	0	0	0		6.24591	3.72e-05	0	0.000269
6.44237	0	0	0		6.36175	0	0	0		6.272	3.74e-05	0	0.000268
6.4694	3.88e-09	0	1.96e-06		6.38834	6.42e-10	0	2.2e-07		6.29809	3.72e-05	0	0.000276
6.49644	2.02e-08	0	1.02e-05		6.41492	7.03e-09	0	1.57e-06		6.32417	3.67e-05	0	0.000288
6.52347	6.66e-08	0	2.83e-05		6.44151	2.39e-08	0	4.86e-06		6.35026	3.59e-05	0	0.000298
6.5505	1.74e-07	0	5.92e-05		6.46809	5.52e-08	0	1.08e-05		6.37634	3.49e-05	0	0.000305
6.57753	4.4e-07	0	0.000105		6.49468	1.04e-07	0	1.98e-05		6.40243	3.36e-05	0	0.000308
6.60457	1.05e-06	0	0.000168		6.52126	1.75e-07	0	3.26e-05		6.42852	3.22e-05	0	0.000309
6.6316	2.41e-06	0	0.000249		6.54785	2.74e-07	0	4.94e-05		6.4546	3.08e-05	0	0.00031
6.65863	5.35e-06	0	0.000348		6.57443	4.07e-07	0	7.05e-05		6.48069	2.94e-05	0	0.000317
6.68566	1.17e-05	0	0.000466		6.60102	5.91e-07	0	9.61e-05		6.50677	2.8e-05	0	0.000323
6.7127	2.57e-05	0	0.000603		6.6276	8.57e-07	0	0.000127		6.53286	2.69e-05	0	0.000329
6.73973	5.79e-05	0	0.000757		6.65418	1.27e-06	0	0.000164		6.55894	2.6e-05	0	0.000345
6.76676	0.000129	0	0.000928		6.68077	1.96e-06	0	0.000206		6.58503	2.55e-05	0	0.00036
6.79379	0.000257	0	0.001115		6.70735	3.34e-06	0	0.000254		6.61112	2.54e-05	0	0.000374
6.82083	0.000455	0	0.001316		6.73394	6.41e-06	0	0.000306		6.6372	2.59e-05	0	0.000387
6.84786	0.000729	3.52e-06	0.00161		6.76052	1.33e-05	0	0.000364		6.66329	2.7e-05	0	0.0004
6.87489	0.001079	2.9e-05	0.002045		6.78711	2.84e-05	0	0.000426		6.68938	2.89e-05	0	0.000412
6.90192	0.001502	8.65e-05	0.002675		6.81369	5.94e-05	0	0.000493		6.71546	3.17e-05	0	0.000423
6.92896	0.001987	0.000179	0.003409		6.84028	0.000115	0	0.000564		6.74155	3.57e-05	0	0.000434
6.95599	0.002524	0.000306	0.004323		6.86686	0.000203	0	0.000639		6.76763	4.09e-05	0	0.000445
6.98302	0.003099	0.000425	0.005476		6.89344	0.000326	0	0.000747		6.79372	4.77e-05	0	0.000456
7.01005	0.003701	0.000525	0.006691		6.92003	0.000488	3.22e-06	0.000955		6.8198	5.67e-05	0	0.000467
7.03709	0.004318	0.000628	0.007976		6.94661	0.000686	1.44e-05	0.001233		6.84589	6.99e-05	0	0.000477
7.06412	0.004939	0.000729	0.009282		6.9732	0.000918	3.61e-05	0.001686		6.87198	9.05e-05	0	0.000489
					6.99978	0.00118	6.87e-05	0.002221		6.89806	0.000121	0	0.0005
					7.02637	0.001466	0.000112	0.002824		6.92415	0.000165	0	0.000542
					7.05295	0.00177	0.000163	0.003534		6.95024	0.000221	0	0.000596
					7.07954	0.002085	0.00022	0.004358		6.97632	0.000291	0	0.000653
					7.10612	0.002408	0.000281	0.005213		7.00241	0.000375	0	0.000752
					7.13271	0.002732	0.000343	0.006077		7.02849	0.000471	0	0.000982
										7.05458	0.000578	0	0.001237
										7.08066	0.000694	0	0.001535
										7.10675	0.000817	0	0.001859
										7.13284	0.000945	0	0.002198
										7.15892	0.001078	0	0.002547
										7.18501	0.001212	0	0.002923
										7.21109	0.001346	0	0.003308

## Sheet: Figure 4i
pH 8	BField [mT]	Signal intensity		pH 6	BField [mT]	Signal intensity		pH 4.5	BField [mT]	signal intensity
	330	-5.54021			330	-4.7167			330	-5.41214
	330.001	-5.52405			330.001	-4.70032			330.001	-5.41198
	330.002	-5.50789			330.002	-4.68394			330.002	-5.41471
	330.003	-5.49173			330.003	-4.66756			330.003	-5.41745
	330.004	-5.47557			330.004	-4.65119			330.004	-5.42019
	330.005	-5.45941			330.005	-4.63887			330.005	-5.42292
	330.006	-5.44219			330.006	-4.62707			330.006	-5.42566
	330.007	-5.42455			330.007	-4.61527			330.007	-5.4284
	330.008	-5.40691			330.008	-4.60347			330.008	-5.43358
	330.009	-5.38927			330.009	-4.59167			330.009	-5.43891
	330.01	-5.37163			330.01	-4.57987			330.01	-5.44425
	330.011	-5.35399			330.011	-4.57146			330.011	-5.44959
	330.012	-5.33585			330.012	-4.56396			330.012	-5.45493
	330.013	-5.3173			330.013	-4.55646			330.013	-5.46026
	330.014	-5.29876			330.014	-4.54896			330.014	-5.46734
	330.015	-5.28021			330.015	-4.54145			330.015	-5.47465
	330.016	-5.26167			330.016	-4.53395			330.016	-5.48197
	330.017	-5.24313			330.017	-4.52893			330.017	-5.48929
	330.018	-5.22447			330.018	-4.52502			330.018	-5.49661
	330.019	-5.20565			330.019	-4.5211			330.019	-5.50393
	330.02	-5.18684			330.02	-4.51719			330.02	-5.51212
	330.021	-5.16802			330.021	-4.51327			330.021	-5.52051
	330.022	-5.1492			330.022	-4.50935			330.022	-5.5289
	330.023	-5.13039			330.023	-4.50715			330.023	-5.53729
	330.024	-5.11165			330.024	-4.50611			330.024	-5.54568
	330.025	-5.09317			330.025	-4.50507			330.025	-5.55407
	330.026	-5.07468			330.026	-4.50403			330.026	-5.56284
	330.027	-5.05619			330.027	-4.50299			330.027	-5.57174
	330.028	-5.03771			330.028	-4.50194			330.028	-5.58064
	330.029	-5.01922			330.029	-4.50205			330.029	-5.58954
	330.03	-5.00083			330.03	-4.50332			330.03	-5.59844
	330.031	-4.98326			330.031	-4.50459			330.031	-5.60734
	330.032	-4.9657			330.032	-4.50585			330.032	-5.61613
	330.033	-4.94813			330.033	-4.50712			330.033	-5.62487
	330.034	-4.93057			330.034	-4.50839			330.034	-5.63361
	330.035	-4.913			330.035	-4.5103			330.035	-5.64236
	330.036	-4.89544			330.036	-4.51317			330.036	-5.6511
	330.037	-4.87921			330.037	-4.51604			330.037	-5.65984
	330.038	-4.86306			330.038	-4.51891			330.038	-5.6681
	330.039	-4.84691			330.039	-4.52179			330.039	-5.67608
	330.04	-4.83076			330.04	-4.52466			330.04	-5.68405
	330.041	-4.81461			330.041	-4.52787			330.041	-5.69203
	330.042	-4.79846			330.042	-4.53185			330.042	-5.70001
	330.043	-4.78372			330.043	-4.53584			330.043	-5.70798
	330.044	-4.76935			330.044	-4.53982			330.044	-5.71529
	330.045	-4.75498			330.045	-4.54381			330.045	-5.72208
	330.046	-4.74062			330.046	-4.54779			330.046	-5.72888
	330.047	-4.72625			330.047	-4.55191			330.047	-5.73567
	330.048	-4.71188			330.048	-4.55656			330.048	-5.74246
	330.049	-4.69888			330.049	-4.56121			330.049	-5.74925
	330.05	-4.68667			330.05	-4.56585			330.05	-5.75544
	330.051	-4.67445			330.051	-4.5705			330.051	-5.76103
	330.052	-4.66224			330.052	-4.57514			330.052	-5.76662
	330.053	-4.65002			330.053	-4.57989			330.053	-5.77222
	330.054	-4.6378			330.054	-4.58549			330.054	-5.77781
	330.055	-4.62668			330.055	-4.59109			330.055	-5.7834
	330.056	-4.61672			330.056	-4.59669			330.056	-5.78849
	330.057	-4.60677			330.057	-4.60228			330.057	-5.79296
	330.058	-4.59681			330.058	-4.60788			330.058	-5.79743
	330.059	-4.58685			330.059	-4.61349			330.059	-5.8019
	330.06	-4.57689			330.06	-4.62029			330.06	-5.80637
	330.061	-4.56769			330.061	-4.62709			330.061	-5.81084
	330.062	-4.56002			330.062	-4.63389			330.062	-5.81506
	330.063	-4.55236			330.063	-4.64068			330.063	-5.81884
	330.064	-4.54469			330.064	-4.64748			330.064	-5.82262
	330.065	-4.53702			330.065	-4.65428			330.065	-5.82641
	330.066	-4.52935			330.066	-4.6627			330.066	-5.83019
	330.067	-4.52207			330.067	-4.67126			330.067	-5.83398
	330.068	-4.51655			330.068	-4.67983			330.068	-5.83765
	330.069	-4.51102			330.069	-4.68839			330.069	-5.84107
	330.07	-4.5055			330.07	-4.69696			330.07	-5.8445
	330.071	-4.49997			330.071	-4.70553			330.071	-5.84792
	330.072	-4.49445			330.072	-4.71599			330.072	-5.85135
	330.073	-4.48898			330.073	-4.72687			330.073	-5.85477
	330.074	-4.48555			330.074	-4.73775			330.074	-5.85823
	330.075	-4.48212			330.075	-4.74863			330.075	-5.86181
	330.076	-4.47868			330.076	-4.75951			330.076	-5.86538
	330.077	-4.47525			330.077	-4.77039			330.077	-5.86895
	330.078	-4.47182			330.078	-4.78319			330.078	-5.87253
	330.079	-4.46839			330.079	-4.79674			330.079	-5.8761
	330.08	-4.46658			330.08	-4.81028			330.08	-5.87977
	330.081	-4.465			330.081	-4.82383			330.081	-5.88386
	330.082	-4.46342			330.082	-4.83738			330.082	-5.88795
	330.083	-4.46184			330.083	-4.85092			330.083	-5.89203
	330.084	-4.46026			330.084	-4.86634			330.084	-5.89612
	330.085	-4.45868			330.085	-4.88288			330.085	-5.90021
	330.086	-4.45824			330.086	-4.89943			330.086	-5.90439
	330.087	-4.45825			330.087	-4.91597			330.087	-5.90925
	330.088	-4.45826			330.088	-4.93252			330.088	-5.91411
	330.089	-4.45826			330.089	-4.94906			330.089	-5.91897
	330.09	-4.45827			330.09	-4.96733			330.09	-5.92383
	330.091	-4.45828			330.091	-4.98716			330.091	-5.92869
	330.092	-4.45906			330.092	-5.00698			330.092	-5.93362
	330.093	-4.46043			330.093	-5.02681			330.093	-5.93949
	330.094	-4.46179			330.094	-5.04664			330.094	-5.94536
	330.095	-4.46316			330.095	-5.06646			330.095	-5.95124
	330.096	-4.46453			330.096	-5.08739			330.096	-5.95711
	330.097	-4.46589			330.097	-5.1098			330.097	-5.96298
	330.098	-4.46781			330.098	-5.13221			330.098	-5.96886
	330.099	-4.4705			330.099	-5.15461			330.099	-5.97584
	330.1	-4.4732			330.1	-5.17702			330.1	-5.98283
	330.101	-4.4759			330.101	-5.19943			330.101	-5.98981
	330.102	-4.47859			330.102	-5.22247			330.102	-5.9968
	330.103	-4.48129			330.103	-5.24681			330.103	-6.00378
	330.104	-4.4843			330.104	-5.27115			330.104	-6.01076
	330.105	-4.48825			330.105	-5.29549			330.105	-6.01861
	330.106	-4.49219			330.106	-5.31982			330.106	-6.02651
	330.107	-4.49613			330.107	-5.34416			330.107	-6.03441
	330.108	-4.50007			330.108	-5.36873			330.108	-6.04231
	330.109	-4.50402			330.109	-5.39407			330.109	-6.0502
	330.11	-4.5081			330.11	-5.4194			330.11	-6.0581
	330.111	-4.51335			330.111	-5.44473			330.111	-6.06655
	330.112	-4.51861			330.112	-5.47007			330.112	-6.07506
	330.113	-4.52386			330.113	-5.4954			330.113	-6.08358
	330.114	-4.52912			330.114	-5.52072			330.114	-6.0921
	330.115	-4.53437			330.115	-5.54595			330.115	-6.10062
	330.116	-4.53963			330.116	-5.57117			330.116	-6.10914
	330.117	-4.54612			330.117	-5.5964			330.117	-6.11795
	330.118	-4.55268			330.118	-5.62162			330.118	-6.12684
	330.119	-4.55923			330.119	-5.64685			330.119	-6.13573
	330.12	-4.56579			330.12	-5.67202			330.12	-6.14461
	330.121	-4.57235			330.121	-5.69589			330.121	-6.1535
	330.122	-4.5789			330.122	-5.71976			330.122	-6.16238
	330.123	-4.58647			330.123	-5.74362			330.123	-6.17127
	330.124	-4.5943			330.124	-5.76749			330.124	-6.18017
	330.125	-4.60213			330.125	-5.79136			330.125	-6.18906
	330.126	-4.60996			330.126	-5.81523			330.126	-6.19795
	330.127	-4.61779			330.127	-5.8369			330.127	-6.20684
	330.128	-4.62562			330.128	-5.85843			330.128	-6.21573
	330.129	-4.63422			330.129	-5.87996			330.129	-6.22429
	330.13	-4.64325			330.13	-5.90149			330.13	-6.23271
	330.131	-4.65229			330.131	-5.92302			330.131	-6.24112
	330.132	-4.66132			330.132	-5.94455			330.132	-6.24954
	330.133	-4.67035			330.133	-5.96356			330.133	-6.25795
	330.134	-4.67938			330.134	-5.98211			330.134	-6.26637
	330.135	-4.68894			330.135	-6.00065			330.135	-6.27428
	330.136	-4.69903			330.136	-6.01919			330.136	-6.2819
	330.137	-4.70913			330.137	-6.03774			330.137	-6.28953
	330.138	-4.71922			330.138	-6.05628			330.138	-6.29715
	330.139	-4.72931			330.139	-6.07229			330.139	-6.30478
	330.14	-4.73941			330.14	-6.08743			330.14	-6.3124
	330.141	-4.74981			330.141	-6.10258			330.141	-6.31946
	330.142	-4.76079			330.142	-6.11772			330.142	-6.32609
	330.143	-4.77178			330.143	-6.13287			330.143	-6.33272
	330.144	-4.78277			330.144	-6.14801			330.144	-6.33935
	330.145	-4.79375			330.145	-6.16087			330.145	-6.34598
	330.146	-4.80474			330.146	-6.17248			330.146	-6.35261
	330.147	-4.81581			330.147	-6.1841			330.147	-6.35864
	330.148	-4.82727			330.148	-6.19571			330.148	-6.36409
	330.149	-4.83873			330.149	-6.20733			330.149	-6.36954
	330.15	-4.85018			330.15	-6.21895			330.15	-6.37499
	330.151	-4.86164			330.151	-6.22871			330.151	-6.38044
	330.152	-4.8731			330.152	-6.23699			330.152	-6.38588
	330.153	-4.88455			330.153	-6.24526			330.153	-6.39071
	330.154	-4.89608			330.154	-6.25353			330.154	-6.39476
	330.155	-4.90761			330.155	-6.2618			330.155	-6.39881
	330.156	-4.91913			330.156	-6.27008			330.156	-6.40286
	330.157	-4.93066			330.157	-6.27699			330.157	-6.4069
	330.158	-4.94218			330.158	-6.28227			330.158	-6.41095
	330.159	-4.95371			330.159	-6.28755			330.159	-6.41445
	330.16	-4.96487			330.16	-6.29284			330.16	-6.41706
	330.161	-4.97597			330.161	-6.29812			330.161	-6.41968
	330.162	-4.98707			330.162	-6.30341			330.162	-6.42229
	330.163	-4.99818			330.163	-6.30783			330.163	-6.4249
	330.164	-5.00928			330.164	-6.31071			330.164	-6.42751
	330.165	-5.02039			330.165	-6.31359			330.165	-6.42966
	330.166	-5.03082			330.166	-6.31647			330.166	-6.43082
	330.167	-5.041			330.167	-6.31935			330.167	-6.43198
	330.168	-5.05119			330.168	-6.32223			330.168	-6.43314
	330.169	-5.06137			330.169	-6.32462			330.169	-6.4343
	330.17	-5.07155			330.17	-6.32562			330.17	-6.43546
	330.171	-5.08173			330.171	-6.32662			330.171	-6.43623
	330.172	-5.09111			330.172	-6.32762			330.172	-6.43587
	330.173	-5.09988			330.173	-6.32862			330.173	-6.43551
	330.174	-5.10865			330.174	-6.32962			330.174	-6.43516
	330.175	-5.11742			330.175	-6.33037			330.175	-6.4348
	330.176	-5.12619			330.176	-6.3298			330.176	-6.43445
	330.177	-5.13496			330.177	-6.32924			330.177	-6.43382
	330.178	-5.14297			330.178	-6.32868			330.178	-6.43209
	330.179	-5.14992			330.179	-6.32811			330.179	-6.43035
	330.18	-5.15688			330.18	-6.32755			330.18	-6.42861
	330.181	-5.16384			330.181	-6.32687			330.181	-6.42688
	330.182	-5.17079			330.182	-6.32463			330.182	-6.42514
	330.183	-5.17775			330.183	-6.32238			330.183	-6.42322
	330.184	-5.18413			330.184	-6.32013			330.184	-6.42012
	330.185	-5.18893			330.185	-6.31789			330.185	-6.41701
	330.186	-5.19372			330.186	-6.31564			330.186	-6.41391
	330.187	-5.19852			330.187	-6.3134			330.187	-6.41081
	330.188	-5.20332			330.188	-6.30983			330.188	-6.4077
	330.189	-5.20811			330.189	-6.30622			330.189	-6.40451
	330.19	-5.21267			330.19	-6.30261			330.19	-6.40017
	330.191	-5.21533			330.191	-6.299			330.191	-6.39582
	330.192	-5.21798			330.192	-6.29539			330.192	-6.39148
	330.193	-5.22064			330.193	-6.29178			330.193	-6.38714
	330.194	-5.22329			330.194	-6.28673			330.194	-6.38279
	330.195	-5.22595			330.195	-6.28146			330.195	-6.37844
	330.196	-5.2286			330.196	-6.2762			330.196	-6.3731
	330.197	-5.22922			330.197	-6.27094			330.197	-6.36777
	330.198	-5.22975			330.198	-6.26568			330.198	-6.36243
	330.199	-5.23028			330.199	-6.26041			330.199	-6.35709
	330.2	-5.23081			330.2	-6.25383			330.2	-6.35176
	330.201	-5.23133			330.201	-6.24687			330.201	-6.34642
	330.202	-5.23186			330.202	-6.23991			330.202	-6.34032
	330.203	-5.23089			330.203	-6.23295			330.203	-6.33419
	330.204	-5.22955			330.204	-6.22598			330.204	-6.32805
	330.205	-5.22821			330.205	-6.21902			330.205	-6.32191
	330.206	-5.22687			330.206	-6.21081			330.206	-6.31578
	330.207	-5.22554			330.207	-6.202			330.207	-6.30964
	330.208	-5.2242			330.208	-6.1932			330.208	-6.30303
	330.209	-5.22186			330.209	-6.18439			330.209	-6.29636
	330.21	-5.21899			330.21	-6.17559			330.21	-6.28968
	330.211	-5.21612			330.211	-6.16678			330.211	-6.28301
	330.212	-5.21324			330.212	-6.15691			330.212	-6.27634
	330.213	-5.21037			330.213	-6.14627			330.213	-6.26967
	330.214	-5.2075			330.214	-6.13563			330.214	-6.26281
	330.215	-5.20414			330.215	-6.12499			330.215	-6.25591
	330.216	-5.20028			330.216	-6.11435			330.216	-6.249
	330.217	-5.19643			330.217	-6.10371			330.217	-6.2421
	330.218	-5.19257			330.218	-6.0924			330.218	-6.2352
	330.219	-5.18872			330.219	-6.08038			330.219	-6.2283
	330.22	-5.18486			330.22	-6.06836			330.22	-6.22127
	330.221	-5.18091			330.221	-6.05634			330.221	-6.21422
	330.222	-5.17679			330.222	-6.04431			330.222	-6.20716
	330.223	-5.17267			330.223	-6.03229			330.223	-6.2001
	330.224	-5.16854			330.224	-6.01986			330.224	-6.19304
	330.225	-5.16442			330.225	-6.00679			330.225	-6.18598
	330.226	-5.1603			330.226	-5.99372			330.226	-6.17908
	330.227	-5.15622			330.227	-5.98064			330.227	-6.17226
	330.228	-5.15234			330.228	-5.96757			330.228	-6.16543
	330.229	-5.14846			330.229	-5.9545			330.229	-6.1586
	330.23	-5.14458			330.23	-5.94137			330.23	-6.15177
	330.231	-5.1407			330.231	-5.92809			330.231	-6.14495
	330.232	-5.13682			330.232	-5.91481			330.232	-6.13842
	330.233	-5.13298			330.233	-5.90153			330.233	-6.13207
	330.234	-5.12996			330.234	-5.88825			330.234	-6.12572
	330.235	-5.12694			330.235	-5.87497			330.235	-6.11937
	330.236	-5.12392			330.236	-5.86188			330.236	-6.11302
	330.237	-5.1209			330.237	-5.84962			330.237	-6.10667
	330.238	-5.11788			330.238	-5.83736			330.238	-6.10059
	330.239	-5.11486			330.239	-5.8251			330.239	-6.09472
	330.24	-5.11306			330.24	-5.81284			330.24	-6.08884
	330.241	-5.11142			330.241	-5.80057			330.241	-6.08297
	330.242	-5.10978			330.242	-5.78848			330.242	-6.0771
	330.243	-5.10814			330.243	-5.77799			330.243	-6.07122
	330.244	-5.1065			330.244	-5.76749			330.244	-6.06551
	330.245	-5.10486			330.245	-5.757			330.245	-6.05996
	330.246	-5.10444			330.246	-5.74651			330.246	-6.05441
	330.247	-5.10446			330.247	-5.73602			330.247	-6.04885
	330.248	-5.10449			330.248	-5.72553			330.248	-6.0433
	330.249	-5.10451			330.249	-5.71793			330.249	-6.03775
	330.25	-5.10453			330.25	-5.71034			330.25	-6.03223
	330.251	-5.10456			330.251	-5.70275			330.251	-6.02675
	330.252	-5.10568			330.252	-5.69516			330.252	-6.02127
	330.253	-5.10759			330.253	-5.68757			330.253	-6.01579
	330.254	-5.10951			330.254	-5.67998			330.254	-6.01032
	330.255	-5.11142			330.255	-5.67579			330.255	-6.00484
	330.256	-5.11334			330.256	-5.67199			330.256	-5.99924
	330.257	-5.11525			330.257	-5.66819			330.257	-5.99347
	330.258	-5.11794			330.258	-5.66439			330.258	-5.98769
	330.259	-5.12166			330.259	-5.66058			330.259	-5.98192
	330.26	-5.12539			330.26	-5.65678			330.26	-5.97614
	330.261	-5.12912			330.261	-5.65639			330.261	-5.97037
	330.262	-5.13285			330.262	-5.65684			330.262	-5.96432
	330.263	-5.13657			330.263	-5.6573			330.263	-5.95772
	330.264	-5.14077			330.264	-5.65775			330.264	-5.95111
	330.265	-5.1462			330.265	-5.65821			330.265	-5.9445
	330.266	-5.15163			330.266	-5.65866			330.266	-5.9379
	330.267	-5.15706			330.267	-5.6623			330.267	-5.93129
	330.268	-5.16249			330.268	-5.66728			330.268	-5.92431
	330.269	-5.16792			330.269	-5.67226			330.269	-5.91627
	330.27	-5.17351			330.27	-5.67723			330.27	-5.90823
	330.271	-5.18029			330.271	-5.68221			330.271	-5.9002
	330.272	-5.18706			330.272	-5.68719			330.272	-5.89216
	330.273	-5.19384			330.273	-5.69474			330.273	-5.88412
	330.274	-5.20061			330.274	-5.70397			330.274	-5.87569
	330.275	-5.20739			330.275	-5.7132			330.275	-5.8657
	330.276	-5.21416			330.276	-5.72242			330.276	-5.85571
	330.277	-5.22191			330.277	-5.73165			330.277	-5.84572
	330.278	-5.2297			330.278	-5.74088			330.278	-5.83573
	330.279	-5.23748			330.279	-5.75209			330.279	-5.82574
	330.28	-5.24527			330.28	-5.76521			330.28	-5.81538
	330.281	-5.25305			330.281	-5.77834			330.281	-5.80283
	330.282	-5.26083			330.282	-5.79146			330.282	-5.79028
	330.283	-5.26899			330.283	-5.80458			330.283	-5.77772
	330.284	-5.27724			330.284	-5.81771			330.284	-5.76517
	330.285	-5.28548			330.285	-5.83206			330.285	-5.75261
	330.286	-5.29373			330.286	-5.84817			330.286	-5.73984
	330.287	-5.30198			330.287	-5.86428			330.287	-5.72451
	330.288	-5.31022			330.288	-5.88038			330.288	-5.70919
	330.289	-5.31846			330.289	-5.89649			330.289	-5.69386
	330.29	-5.3267			330.29	-5.9126			330.29	-5.67854
	330.291	-5.33494			330.291	-5.92917			330.291	-5.66321
	330.292	-5.34317			330.292	-5.94677			330.292	-5.64783
	330.293	-5.35141			330.293	-5.96534			330.293	-5.62951
	330.294	-5.35965			330.294	-5.98247			330.294	-5.61119
	330.295	-5.36763			330.295	-6.00076			330.295	-5.59287
	330.296	-5.37537			330.296	-6.01905			330.296	-5.57455
	330.297	-5.38312			330.297	-6.03752			330.297	-5.55623
	330.298	-5.39086			330.298	-6.0563			330.298	-5.53791
	330.299	-5.3986			330.299	-6.07511			330.299	-5.51686
	330.3	-5.40634			330.3	-6.0939			330.3	-5.49568
	330.301	-5.41374			330.301	-6.11269			330.301	-5.47328
	330.302	-5.42053			330.302	-6.13149			330.302	-5.45233
	330.303	-5.42776			330.303	-6.15016			330.303	-5.43044
	330.304	-5.43434			330.304	-6.1687			330.304	-5.40854
	330.305	-5.44143			330.305	-6.18724			330.305	-5.38411
	330.306	-5.44853			330.306	-6.20578			330.306	-5.35962
	330.307	-5.45524			330.307	-6.22427			330.307	-5.33517
	330.308	-5.46121			330.308	-6.24282			330.308	-5.31073
	330.309	-5.46725			330.309	-6.26043			330.309	-5.28629
	330.31	-5.47324			330.31	-6.27748			330.31	-5.26164
	330.311	-5.47923			330.311	-6.29443			330.311	-5.23554
	330.312	-5.48517			330.312	-6.31152			330.312	-5.20946
	330.313	-5.49067			330.313	-6.3285			330.313	-5.18338
	330.314	-5.49546			330.314	-6.34547			330.314	-5.1574
	330.315	-5.50024			330.315	-6.36089			330.315	-5.13128
	330.316	-5.50503			330.316	-6.37559			330.316	-5.10501
	330.317	-5.50973			330.317	-6.39044			330.317	-5.07799
	330.318	-5.51454			330.318	-6.40518			330.318	-5.05097
	330.319	-5.51865			330.319	-6.41992			330.319	-5.02423
	330.32	-5.52205			330.32	-6.43461			330.32	-4.99715
	330.321	-5.52544			330.321	-6.4472			330.321	-4.97029
	330.322	-5.52876			330.322	-6.45917			330.322	-4.94327
	330.323	-5.53217			330.323	-6.47113			330.323	-4.91627
	330.324	-5.53552			330.324	-6.4831			330.324	-4.88875
	330.325	-5.53827			330.325	-6.49504			330.325	-4.86165
	330.326	-5.5401			330.326	-6.50702			330.326	-4.83455
	330.327	-5.54196			330.327	-6.51604			330.327	-4.80745
	330.328	-5.5438			330.328	-6.52452			330.328	-4.78109
	330.329	-5.54564			330.329	-6.53301			330.329	-4.75463
	330.33	-5.54748			330.33	-6.54148			330.33	-4.72859
	330.331	-5.54898			330.331	-6.54997			330.331	-4.70254
	330.332	-5.54954			330.332	-6.55844			330.332	-4.6765
	330.333	-5.5501			330.333	-6.56357			330.333	-4.65084
	330.334	-5.55065			330.334	-6.56824			330.334	-4.62542
	330.335	-5.55121			330.335	-6.57295			330.335	-4.60179
	330.336	-5.55177			330.336	-6.57763			330.336	-4.57816
	330.337	-5.55223			330.337	-6.5823			330.337	-4.55465
	330.338	-5.55171			330.338	-6.58698			330.338	-4.53097
	330.339	-5.5512			330.339	-6.58815			330.339	-4.50741
	330.34	-5.55068			330.34	-6.58896			330.34	-4.48452
	330.341	-5.55017			330.341	-6.58977			330.341	-4.46416
	330.342	-5.54966			330.342	-6.59057			330.342	-4.44376
	330.343	-5.54914			330.343	-6.59137			330.343	-4.42342
	330.344	-5.54796			330.344	-6.59218			330.344	-4.40303
	330.345	-5.5467			330.345	-6.59002			330.345	-4.38265
	330.346	-5.54545			330.346	-6.58748			330.346	-4.36263
	330.347	-5.54419			330.347	-6.58494			330.347	-4.3462
	330.348	-5.54294			330.348	-6.5824			330.348	-4.32984
	330.349	-5.54168			330.349	-6.57985			330.349	-4.31343
	330.35	-5.54009			330.35	-6.57732			330.35	-4.29702
	330.351	-5.53838			330.351	-6.57238			330.351	-4.28062
	330.352	-5.53665			330.352	-6.56699			330.352	-4.26421
	330.353	-5.53492			330.353	-6.56159			330.353	-4.25236
	330.354	-5.5332			330.354	-6.5562			330.354	-4.24054
	330.355	-5.53147			330.355	-6.5508			330.355	-4.22873
	330.356	-5.52968			330.356	-6.5454			330.356	-4.21696
	330.357	-5.52781			330.357	-6.53805			330.357	-4.20513
	330.358	-5.52595			330.358	-6.53021			330.358	-4.19335
	330.359	-5.52409			330.359	-6.52235			330.359	-4.18576
	330.36	-5.52222			330.36	-6.5145			330.36	-4.17871
	330.361	-5.52036			330.361	-6.50664			330.361	-4.1717
	330.362	-5.51853			330.362	-6.4988			330.362	-4.16463
	330.363	-5.51677			330.363	-6.48954			330.363	-4.1576
	330.364	-5.51501			330.364	-6.47984			330.364	-4.15057
	330.365	-5.51325			330.365	-6.47014			330.365	-4.14691
	330.366	-5.51148			330.366	-6.46044			330.366	-4.1443
	330.367	-5.50972			330.367	-6.4508			330.367	-4.1417
	330.368	-5.50802			330.368	-6.44109			330.368	-4.1391
	330.369	-5.50668			330.369	-6.43049			330.369	-4.13649
	330.37	-5.50535			330.37	-6.41951			330.37	-4.13387
	330.371	-5.50401			330.371	-6.40863			330.371	-4.13372
	330.372	-5.50268			330.372	-6.3976			330.372	-4.13504
	330.373	-5.50134			330.373	-6.38669			330.373	-4.13636
	330.374	-5.50001			330.374	-6.37578			330.374	-4.13768
	330.375	-5.49914			330.375	-6.36442			330.375	-4.13901
	330.376	-5.49828			330.376	-6.35289			330.376	-4.14033
	330.377	-5.49743			330.377	-6.34122			330.377	-4.14328
	330.378	-5.49658			330.378	-6.32966			330.378	-4.14776
	330.379	-5.49573			330.379	-6.31809			330.379	-4.15224
	330.38	-5.49488			330.38	-6.30653			330.38	-4.15672
	330.381	-5.49446			330.381	-6.29477			330.381	-4.1612
	330.382	-5.49417			330.382	-6.28267			330.382	-4.16568
	330.383	-5.49387			330.383	-6.27062			330.383	-4.17118
	330.384	-5.49358			330.384	-6.25858			330.384	-4.178
	330.385	-5.49329			330.385	-6.24657			330.385	-4.18492
	330.386	-5.49299			330.386	-6.2345			330.386	-4.19176
	330.387	-5.493			330.387	-6.22243			330.387	-4.19861
	330.388	-5.4932			330.388	-6.21023			330.388	-4.20545
	330.389	-5.49341			330.389	-6.19803			330.389	-4.21271
	330.39	-5.49361			330.39	-6.18589			330.39	-4.2212
	330.391	-5.49382			330.391	-6.17366			330.391	-4.22961
	330.392	-5.49402			330.392	-6.1615			330.392	-4.23802
	330.393	-5.49437			330.393	-6.14937			330.393	-4.24643
	330.394	-5.49492			330.394	-6.13742			330.394	-4.25481
	330.395	-5.49546			330.395	-6.12551			330.395	-4.2633
	330.396	-5.49601			330.396	-6.11354			330.396	-4.27223
	330.397	-5.49655			330.397	-6.10162			330.397	-4.28116
	330.398	-5.49709			330.398	-6.08969			330.398	-4.29011
	330.399	-5.49768			330.399	-6.07776			330.399	-4.29902
	330.4	-5.49839			330.4	-6.06634			330.4	-4.30797
	330.401	-5.49911			330.401	-6.05498			330.401	-4.31692
	330.402	-5.49982			330.402	-6.04359			330.402	-4.3255
	330.403	-5.50053			330.403	-6.03221			330.403	-4.33411
	330.404	-5.50124			330.404	-6.02082			330.404	-4.34265
	330.405	-5.50195			330.405	-6.00935			330.405	-4.35125
	330.406	-5.50262			330.406	-5.99842			330.406	-4.35984
	330.407	-5.50329			330.407	-5.98756			330.407	-4.36844
	330.408	-5.50397			330.408	-5.97671			330.408	-4.37616
	330.409	-5.50464			330.409	-5.9658			330.409	-4.38369
	330.41	-5.50531			330.41	-5.95497			330.41	-4.39121
	330.411	-5.50598			330.411	-5.94408			330.411	-4.39874
	330.412	-5.50655			330.412	-5.93361			330.412	-4.40627
	330.413	-5.50709			330.413	-5.92341			330.413	-4.41371
	330.414	-5.50763			330.414	-5.91321			330.414	-4.42022
	330.415	-5.50816			330.415	-5.90301			330.415	-4.42614
	330.416	-5.5087			330.416	-5.89281			330.416	-4.43207
	330.417	-5.50924			330.417	-5.88261			330.417	-4.43795
	330.418	-5.50967			330.418	-5.87283			330.418	-4.4439
	330.419	-5.50999			330.419	-5.86358			330.419	-4.4498
	330.42	-5.51031			330.42	-5.8543			330.42	-4.45472
	330.421	-5.51064			330.421	-5.84504			330.421	-4.45857
	330.422	-5.51096			330.422	-5.83578			330.422	-4.46242
	330.423	-5.51128			330.423	-5.82653			330.423	-4.46628
	330.424	-5.51154			330.424	-5.81771			330.424	-4.47013
	330.425	-5.51161			330.425	-5.80994			330.425	-4.47398
	330.426	-5.51168			330.426	-5.80218			330.426	-4.4773
	330.427	-5.51176			330.427	-5.79441			330.427	-4.47905
	330.428	-5.51183			330.428	-5.78669			330.428	-4.48079
	330.429	-5.51191			330.429	-5.7789			330.429	-4.48254
	330.43	-5.51198			330.43	-5.77139			330.43	-4.48429
	330.431	-5.51185			330.431	-5.76539			330.431	-4.48604
	330.432	-5.51171			330.432	-5.7594			330.432	-4.4877
	330.433	-5.51157			330.433	-5.75345			330.433	-4.48743
	330.434	-5.51144			330.434	-5.74744			330.434	-4.48715
	330.435	-5.5113			330.435	-5.74147			330.435	-4.48688
	330.436	-5.51116			330.436	-5.7355			330.436	-4.48661
	330.437	-5.51098			330.437	-5.73156			330.437	-4.48634
	330.438	-5.51077			330.438	-5.72781			330.438	-4.48607
	330.439	-5.51057			330.439	-5.72403			330.439	-4.48426
	330.44	-5.51036			330.44	-5.72027			330.44	-4.48211
	330.441	-5.51016			330.441	-5.71651			330.441	-4.47999
	330.442	-5.50995			330.442	-5.71275			330.442	-4.47783
	330.443	-5.5098			330.443	-5.71083			330.443	-4.4757
	330.444	-5.5097			330.444	-5.70974			330.444	-4.47357
	330.445	-5.5096			330.445	-5.70865			330.445	-4.47069
	330.446	-5.5095			330.446	-5.70755			330.446	-4.46721
	330.447	-5.5094			330.447	-5.70645			330.447	-4.46373
	330.448	-5.5093			330.448	-5.70536			330.448	-4.46025
	330.449	-5.50931			330.449	-5.70564			330.449	-4.45677
	330.45	-5.50961			330.45	-5.70751			330.45	-4.45329
	330.451	-5.50991			330.451	-5.70937			330.451	-4.44956
	330.452	-5.51021			330.452	-5.71123			330.452	-4.44522
	330.453	-5.51051			330.453	-5.71309			330.453	-4.44085
	330.454	-5.51081			330.454	-5.71495			330.454	-4.43648
	330.455	-5.51112			330.455	-5.71756			330.455	-4.43212
	330.456	-5.51196			330.456	-5.72234			330.456	-4.42771
	330.457	-5.5128			330.457	-5.72711			330.457	-4.42336
	330.458	-5.51364			330.458	-5.73189			330.458	-4.41861
	330.459	-5.51448			330.459	-5.73667			330.459	-4.41386
	330.46	-5.51532			330.46	-5.74144			330.46	-4.40912
	330.461	-5.51616			330.461	-5.74634			330.461	-4.40436
	330.462	-5.51758			330.462	-5.75424			330.462	-4.39961
	330.463	-5.51917			330.463	-5.76219			330.463	-4.39486
	330.464	-5.52076			330.464	-5.77011			330.464	-4.39009
	330.465	-5.52235			330.465	-5.77803			330.465	-4.38533
	330.466	-5.52394			330.466	-5.78591			330.466	-4.38055
	330.467	-5.52553			330.467	-5.79385			330.467	-4.37579
	330.468	-5.52748			330.468	-5.80384			330.468	-4.37103
	330.469	-5.52981			330.469	-5.81435			330.469	-4.36627
	330.47	-5.53214			330.47	-5.82486			330.47	-4.36173
	330.471	-5.53446			330.471	-5.83534			330.471	-4.35734
	330.472	-5.53679			330.472	-5.84587			330.472	-4.35298
	330.473	-5.53912			330.473	-5.85636			330.473	-4.34861
	330.474	-5.54163			330.474	-5.86783			330.474	-4.34424
	330.475	-5.54462			330.475	-5.88014			330.475	-4.33988
	330.476	-5.54763			330.476	-5.89251			330.476	-4.33573
	330.477	-5.55065			330.477	-5.90479			330.477	-4.3322
	330.478	-5.55367			330.478	-5.91713			330.478	-4.32866
	330.479	-5.5567			330.479	-5.92948			330.479	-4.32513
	330.48	-5.55971			330.48	-5.94208			330.48	-4.32159
	330.481	-5.56338			330.481	-5.95547			330.481	-4.31806
	330.482	-5.56705			330.482	-5.96867			330.482	-4.31452
	330.483	-5.57072			330.483	-5.98201			330.483	-4.31203
	330.484	-5.57438			330.484	-5.99534			330.484	-4.30954
	330.485	-5.57805			330.485	-6.00868			330.485	-4.30706
	330.486	-5.58172			330.486	-6.02209			330.486	-4.30456
	330.487	-5.5858			330.487	-6.03546			330.487	-4.30208
	330.488	-5.58999			330.488	-6.04889			330.488	-4.29959
	330.489	-5.59415			330.489	-6.06233			330.489	-4.298
	330.49	-5.59835			330.49	-6.07569			330.49	-4.29672
	330.491	-5.60252			330.491	-6.08916			330.491	-4.29545
	330.492	-5.6067			330.492	-6.10254			330.492	-4.29418
	330.493	-5.611			330.493	-6.11494			330.493	-4.29292
	330.494	-5.61541			330.494	-6.12719			330.494	-4.29166
	330.495	-5.61982			330.495	-6.13932			330.495	-4.291
	330.496	-5.62423			330.496	-6.15164			330.496	-4.29115
	330.497	-5.62864			330.497	-6.16381			330.497	-4.29131
	330.498	-5.63308			330.498	-6.17598			330.498	-4.29146
	330.499	-5.63742			330.499	-6.18677			330.499	-4.29162
	330.5	-5.64171			330.5	-6.19669			330.5	-4.29177
	330.501	-5.64599			330.501	-6.20672			330.501	-4.29209
	330.502	-5.65028			330.502	-6.21668			330.502	-4.29407
	330.503	-5.65459			330.503	-6.22663			330.503	-4.29604
	330.504	-5.65886			330.504	-6.23659			330.504	-4.29801
	330.505	-5.66311			330.505	-6.24544			330.505	-4.29999
	330.506	-5.66689			330.506	-6.25233			330.506	-4.30196
	330.507	-5.67068			330.507	-6.25921			330.507	-4.30393
	330.508	-5.67447			330.508	-6.2661			330.508	-4.30717
	330.509	-5.67825			330.509	-6.27299			330.509	-4.3109
	330.51	-5.68204			330.51	-6.27989			330.51	-4.31463
	330.511	-5.68583			330.511	-6.2865			330.511	-4.31836
	330.512	-5.6889			330.512	-6.28958			330.512	-4.32209
	330.513	-5.69191			330.513	-6.29266			330.513	-4.32582
	330.514	-5.69492			330.514	-6.29574			330.514	-4.33018
	330.515	-5.69793			330.515	-6.29882			330.515	-4.33568
	330.516	-5.70094			330.516	-6.3019			330.516	-4.34121
	330.517	-5.70394			330.517	-6.30498			330.517	-4.34674
	330.518	-5.70621			330.518	-6.30465			330.518	-4.35227
	330.519	-5.70822			330.519	-6.30341			330.519	-4.35783
	330.52	-5.71022			330.52	-6.30217			330.52	-4.36335
	330.521	-5.71222			330.521	-6.30094			330.521	-4.37068
	330.522	-5.71421			330.522	-6.2997			330.522	-4.37804
	330.523	-5.71622			330.523	-6.29847			330.523	-4.3854
	330.524	-5.71761			330.524	-6.29508			330.524	-4.39279
	330.525	-5.71848			330.525	-6.28954			330.525	-4.40014
	330.526	-5.71935			330.526	-6.28403			330.526	-4.40751
	330.527	-5.72022			330.527	-6.27851			330.527	-4.41585
	330.528	-5.72109			330.528	-6.273			330.528	-4.42471
	330.529	-5.72196			330.529	-6.26753			330.529	-4.4336
	330.53	-5.72248			330.53	-6.26113			330.53	-4.44245
	330.531	-5.7222			330.531	-6.25135			330.531	-4.45133
	330.532	-5.72192			330.532	-6.24156			330.532	-4.4602
	330.533	-5.72164			330.533	-6.23177			330.533	-4.46949
	330.534	-5.72135			330.534	-6.22207			330.534	-4.47933
	330.535	-5.72107			330.535	-6.21225			330.535	-4.48925
	330.536	-5.72073			330.536	-6.20252			330.536	-4.49918
	330.537	-5.71934			330.537	-6.18948			330.537	-4.5091
	330.538	-5.71793			330.538	-6.17591			330.538	-4.51907
	330.539	-5.71653			330.539	-6.1624			330.539	-4.529
	330.54	-5.71514			330.54	-6.14881			330.54	-4.53949
	330.541	-5.71374			330.541	-6.13527			330.541	-4.54997
	330.542	-5.71235			330.542	-6.12174			330.542	-4.56045
	330.543	-5.71026			330.543	-6.10678			330.543	-4.57089
	330.544	-5.70798			330.544	-6.09031			330.544	-4.58139
	330.545	-5.70569			330.545	-6.07382			330.545	-4.59184
	330.546	-5.70341			330.546	-6.05734			330.546	-4.60222
	330.547	-5.70111			330.547	-6.04086			330.547	-4.61257
	330.548	-5.69883			330.548	-6.02438			330.548	-4.62285
	330.549	-5.69627			330.549	-6.00773			330.549	-4.63322
	330.55	-5.69338			330.55	-5.98933			330.55	-4.64353
	330.551	-5.69049			330.551	-5.97094			330.551	-4.65384
	330.552	-5.6876			330.552	-5.95255			330.552	-4.66373
	330.553	-5.68471			330.553	-5.93416			330.553	-4.6732
	330.554	-5.68182			330.554	-5.91577			330.554	-4.68267
	330.555	-5.67889			330.555	-5.89738			330.555	-4.69214
	330.556	-5.67568			330.556	-5.87836			330.556	-4.70161
	330.557	-5.67247			330.557	-5.85907			330.557	-4.71108
	330.558	-5.66925			330.558	-5.83966			330.558	-4.72029
	330.559	-5.66604			330.559	-5.82044			330.559	-4.72815
	330.56	-5.66283			330.56	-5.80107			330.56	-4.73605
	330.561	-5.65962			330.561	-5.7817			330.561	-4.74395
	330.562	-5.65636			330.562	-5.76237			330.562	-4.75187
	330.563	-5.65309			330.563	-5.74291			330.563	-4.75976
	330.564	-5.64983			330.564	-5.72378			330.564	-4.76768
	330.565	-5.64656			330.565	-5.70438			330.565	-4.77348
	330.566	-5.64332			330.566	-5.68499			330.566	-4.77911
	330.567	-5.64005			330.567	-5.66559			330.567	-4.78475
	330.568	-5.63684			330.568	-5.64606			330.568	-4.79038
	330.569	-5.6337			330.569	-5.62794			330.569	-4.79602
	330.57	-5.63056			330.57	-5.60966			330.57	-4.80165
	330.571	-5.62745			330.571	-5.59138			330.571	-4.80555
	330.572	-5.6243			330.572	-5.57311			330.572	-4.80858
	330.573	-5.62117			330.573	-5.5548			330.573	-4.81162
	330.574	-5.61804			330.574	-5.53653			330.574	-4.81466
	330.575	-5.61486			330.575	-5.51969			330.575	-4.81769
	330.576	-5.6117			330.576	-5.50343			330.576	-4.82072
	330.577	-5.60851			330.577	-5.48718			330.577	-4.82266
	330.578	-5.60534			330.578	-5.47093			330.578	-4.82297
	330.579	-5.60217			330.579	-5.45467			330.579	-4.82327
	330.58	-5.599			330.58	-5.43841			330.58	-4.82358
	330.581	-5.59571			330.581	-5.42315			330.581	-4.82388
	330.582	-5.59239			330.582	-5.40917			330.582	-4.82418
	330.583	-5.58906			330.583	-5.39525			330.583	-4.82422
	330.584	-5.58573			330.584	-5.38125			330.584	-4.82174
	330.585	-5.58239			330.585	-5.3673			330.585	-4.81926
	330.586	-5.57907			330.586	-5.35335			330.586	-4.81678
	330.587	-5.57559			330.587	-5.33982			330.587	-4.81432
	330.588	-5.57183			330.588	-5.32886			330.588	-4.81184
	330.589	-5.56808			330.589	-5.31777			330.589	-4.80937
	330.59	-5.56432			330.59	-5.30676			330.59	-4.80491
	330.591	-5.56057			330.591	-5.29575			330.591	-4.79982
	330.592	-5.55681			330.592	-5.28481			330.592	-4.79476
	330.593	-5.55305			330.593	-5.27376			330.593	-4.78967
	330.594	-5.54853			330.594	-5.26539			330.594	-4.78459
	330.595	-5.544			330.595	-5.25759			330.595	-4.77951
	330.596	-5.53946			330.596	-5.24979			330.596	-4.77357
	330.597	-5.53492			330.597	-5.24202			330.597	-4.76653
	330.598	-5.53039			330.598	-5.23421			330.598	-4.75947
	330.599	-5.52585			330.599	-5.22643			330.599	-4.75242
	330.6	-5.52066			330.6	-5.22033			330.6	-4.74536
	330.601	-5.51496			330.601	-5.21625			330.601	-4.73837
	330.602	-5.50931			330.602	-5.21218			330.602	-4.73114
	330.603	-5.50365			330.603	-5.2081			330.603	-4.72269
	330.604	-5.498			330.604	-5.20402			330.604	-4.71424
	330.605	-5.4924			330.605	-5.19994			330.605	-4.7058
	330.606	-5.48639			330.606	-5.19618			330.606	-4.69745
	330.607	-5.47924			330.607	-5.19571			330.607	-4.68896
	330.608	-5.47208			330.608	-5.19524			330.608	-4.68057
	330.609	-5.46493			330.609	-5.19477			330.609	-4.67178
	330.61	-5.45783			330.61	-5.1943			330.61	-4.66285
	330.611	-5.45065			330.611	-5.19383			330.611	-4.65394
	330.612	-5.44353			330.612	-5.19336			330.612	-4.645
	330.613	-5.43509			330.613	-5.19561			330.613	-4.63608
	330.614	-5.42625			330.614	-5.19896			330.614	-4.62717
	330.615	-5.4174			330.615	-5.20231			330.615	-4.6183
	330.616	-5.40856			330.616	-5.20566			330.616	-4.60955
	330.617	-5.39972			330.617	-5.20899			330.617	-4.60082
	330.618	-5.39088			330.618	-5.21235			330.618	-4.59207
	330.619	-5.38146			330.619	-5.21693			330.619	-4.58332
	330.62	-5.37069			330.62	-5.22415			330.62	-4.57458
	330.621	-5.35998			330.621	-5.23138			330.621	-4.56582
	330.622	-5.34923			330.622	-5.23859			330.622	-4.55774
	330.623	-5.33848			330.623	-5.24582			330.623	-4.54973
	330.624	-5.32773			330.624	-5.25303			330.624	-4.54171
	330.625	-5.31694			330.625	-5.26025			330.625	-4.5337
	330.626	-5.30471			330.626	-5.27075			330.626	-4.52566
	330.627	-5.2922			330.627	-5.2816			330.627	-4.51765
	330.628	-5.27969			330.628	-5.29242			330.628	-4.5103
	330.629	-5.26718			330.629	-5.30326			330.629	-4.50365
	330.63	-5.25469			330.63	-5.3141			330.63	-4.497
	330.631	-5.24217			330.631	-5.32495			330.631	-4.49033
	330.632	-5.22902			330.632	-5.33755			330.632	-4.48369
	330.633	-5.21496			330.633	-5.35172			330.633	-4.47702
	330.634	-5.20091			330.634	-5.36594			330.634	-4.47052
	330.635	-5.18697			330.635	-5.38017			330.635	-4.46545
	330.636	-5.17289			330.636	-5.3944			330.636	-4.46038
	330.637	-5.1589			330.637	-5.40867			330.637	-4.45531
	330.638	-5.14491			330.638	-5.42324			330.638	-4.45024
	330.639	-5.12981			330.639	-5.4404			330.639	-4.44517
	330.64	-5.11475			330.64	-5.45756			330.64	-4.44011
	330.641	-5.09959			330.641	-5.47472			330.641	-4.43633
	330.642	-5.0845			330.642	-5.49188			330.642	-4.4331
	330.643	-5.06941			330.643	-5.50904			330.643	-4.42987
	330.644	-5.05432			330.644	-5.5262			330.644	-4.42664
	330.645	-5.03894			330.645	-5.5453			330.645	-4.42341
	330.646	-5.02347			330.646	-5.56502			330.646	-4.42018
	330.647	-5.00792			330.647	-5.5848			330.647	-4.41756
	330.648	-4.99237			330.648	-5.60453			330.648	-4.41633
	330.649	-4.97682			330.649	-5.62425			330.649	-4.41511
	330.65	-4.96106			330.65	-5.64398			330.65	-4.41389
	330.651	-4.94558			330.651	-5.66448			330.651	-4.41266
	330.652	-4.93029			330.652	-5.68614			330.652	-4.41144
	330.653	-4.91501			330.653	-5.70787			330.653	-4.41021
	330.654	-4.89972			330.654	-5.72959			330.654	-4.41063
	330.655	-4.88428			330.655	-5.75132			330.655	-4.4112
	330.656	-4.86904			330.656	-5.77321			330.656	-4.41179
	330.657	-4.85367			330.657	-5.79485			330.657	-4.41237
	330.658	-4.83898			330.658	-5.81738			330.658	-4.41295
	330.659	-4.82471			330.659	-5.83992			330.659	-4.41353
	330.66	-4.81037			330.66	-5.86245			330.66	-4.41486
	330.661	-4.79611			330.661	-5.88506			330.661	-4.41699
	330.662	-4.7818			330.662	-5.90756			330.662	-4.41912
	330.663	-4.76749			330.663	-5.93014			330.663	-4.42124
	330.664	-4.75365			330.664	-5.95288			330.664	-4.42337
	330.665	-4.74099			330.665	-5.9757			330.665	-4.4255
	330.666	-4.72839			330.666	-5.99843			330.666	-4.4277
	330.667	-4.71579			330.667	-6.02128			330.667	-4.4312
	330.668	-4.70318			330.668	-6.04404			330.668	-4.43469
	330.669	-4.69072			330.669	-6.06681			330.669	-4.43818
	330.67	-4.67803			330.67	-6.08933			330.67	-4.4417
	330.671	-4.66741			330.671	-6.11124			330.671	-4.44517
	330.672	-4.65706			330.672	-6.13333			330.672	-4.44868
	330.673	-4.64672			330.673	-6.15529			330.673	-4.45285
	330.674	-4.63649			330.674	-6.17725			330.674	-4.45737
	330.675	-4.62608			330.675	-6.19921			330.675	-4.46192
	330.676	-4.61582			330.676	-6.22109			330.676	-4.46643
	330.677	-4.60678			330.677	-6.24158			330.677	-4.47097
	330.678	-4.59938			330.678	-6.26194			330.678	-4.47551
	330.679	-4.59201			330.679	-6.2823			330.679	-4.48032
	330.68	-4.58461			330.68	-6.30267			330.68	-4.48585
	330.681	-4.57723			330.681	-6.32303			330.681	-4.49133
	330.682	-4.56985			330.682	-6.34339			330.682	-4.49684
	330.683	-4.56246			330.683	-6.36216			330.683	-4.50236
	330.684	-4.55809			330.684	-6.37981			330.684	-4.50787
	330.685	-4.55395			330.685	-6.39745			330.685	-4.5134
	330.686	-4.54977			330.686	-6.41523			330.686	-4.51962
	330.687	-4.54559			330.687	-6.43285			330.687	-4.52589
	330.688	-4.54141			330.688	-6.45057			330.688	-4.53217
	330.689	-4.53721			330.689	-6.46758			330.689	-4.53844
	330.69	-4.53471			330.69	-6.48212			330.69	-4.54472
	330.691	-4.53399			330.691	-6.49647			330.691	-4.55099
	330.692	-4.53327			330.692	-6.51099			330.692	-4.5576
	330.693	-4.53255			330.693	-6.5255			330.693	-4.56441
	330.694	-4.53183			330.694	-6.54001			330.694	-4.57121
	330.695	-4.53111			330.695	-6.55458			330.695	-4.578
	330.696	-4.53056			330.696	-6.56596			330.696	-4.58481
	330.697	-4.53301			330.697	-6.57701			330.697	-4.5916
	330.698	-4.53546			330.698	-6.58806			330.698	-4.59852
	330.699	-4.53792			330.699	-6.59911			330.699	-4.60567
	330.7	-4.54037			330.7	-6.61013			330.7	-4.61287
	330.701	-4.54282			330.701	-6.62119			330.701	-4.62003
	330.702	-4.54527			330.702	-6.63035			330.702	-4.62719
	330.703	-4.54959			330.703	-6.63816			330.703	-4.63435
	330.704	-4.55495			330.704	-6.64598			330.704	-4.6415
	330.705	-4.56031			330.705	-6.65377			330.705	-4.64907
	330.706	-4.56567			330.706	-6.6616			330.706	-4.65664
	330.707	-4.57103			330.707	-6.6694			330.707	-4.66421
	330.708	-4.57639			330.708	-6.6764			330.708	-4.67178
	330.709	-4.58232			330.709	-6.6812			330.709	-4.67937
	330.71	-4.59031			330.71	-6.68596			330.71	-4.68693
	330.711	-4.59828			330.711	-6.69077			330.711	-4.6947
	330.712	-4.60625			330.712	-6.69555			330.712	-4.70259
	330.713	-4.61422			330.713	-6.70032			330.713	-4.71049
	330.714	-4.62217			330.714	-6.7051			330.714	-4.71843
	330.715	-4.63015			330.715	-6.70738			330.715	-4.7263
	330.716	-4.63997			330.716	-6.70945			330.716	-4.73422
	330.717	-4.65026			330.717	-6.71151			330.717	-4.7422
	330.718	-4.66056			330.718	-6.71357			330.718	-4.75033
	330.719	-4.67087			330.719	-6.71563			330.719	-4.75848
	330.72	-4.68116			330.72	-6.7177			330.72	-4.7666
	330.721	-4.69146			330.721	-6.71853			330.721	-4.77474
	330.722	-4.7024			330.722	-6.71839			330.722	-4.78288
	330.723	-4.71445			330.723	-6.71824			330.723	-4.79102
	330.724	-4.72653			330.724	-6.7181			330.724	-4.79957
	330.725	-4.73857			330.725	-6.71795			330.725	-4.80817
	330.726	-4.75064			330.726	-6.71781			330.726	-4.81674
	330.727	-4.76271			330.727	-6.71731			330.727	-4.82531
	330.728	-4.77478			330.728	-6.71532			330.728	-4.83388
	330.729	-4.78821			330.729	-6.71332			330.729	-4.84237
	330.73	-4.80166			330.73	-6.71135			330.73	-4.85118
	330.731	-4.81516			330.731	-6.70935			330.731	-4.86004
	330.732	-4.82866			330.732	-6.70737			330.732	-4.86889
	330.733	-4.84216			330.733	-6.70538			330.733	-4.87775
	330.734	-4.85576			330.734	-6.70227			330.734	-4.88653
	330.735	-4.86973			330.735	-6.69884			330.735	-4.8954
	330.736	-4.88424			330.736	-6.69542			330.736	-4.90437
	330.737	-4.89875			330.737	-6.69201			330.737	-4.91372
	330.738	-4.91326			330.738	-6.68859			330.738	-4.92303
	330.739	-4.92787			330.739	-6.68515			330.739	-4.93241
	330.74	-4.94235			330.74	-6.68143			330.74	-4.94173
	330.741	-4.95704			330.741	-6.67711			330.741	-4.95106
	330.742	-4.97241			330.742	-6.6728			330.742	-4.96038
	330.743	-4.98778			330.743	-6.66848			330.743	-4.97013
	330.744	-5.0032			330.744	-6.66413			330.744	-4.97997
	330.745	-5.01856			330.745	-6.65984			330.745	-4.98978
	330.746	-5.03396			330.746	-6.6555			330.746	-4.99959
	330.747	-5.04936			330.747	-6.65016			330.747	-5.0094
	330.748	-5.06532			330.748	-6.64479			330.748	-5.0192
	330.749	-5.08136			330.749	-6.63943			330.749	-5.02924
	330.75	-5.09744			330.75	-6.63406			330.75	-5.03952
	330.751	-5.11352			330.751	-6.62869			330.751	-5.0498
	330.752	-5.1296			330.752	-6.62333			330.752	-5.06008
	330.753	-5.14566			330.753	-6.61732			330.753	-5.07037
	330.754	-5.16206			330.754	-6.61092			330.754	-5.08064
	330.755	-5.17878			330.755	-6.6045			330.755	-5.09094
	330.756	-5.1955			330.756	-6.5981			330.756	-5.10155
	330.757	-5.21222			330.757	-6.59169			330.757	-5.11215
	330.758	-5.22888			330.758	-6.58529			330.758	-5.12278
	330.759	-5.24562			330.759	-6.57859			330.759	-5.13337
	330.76	-5.26239			330.76	-6.57089			330.76	-5.14399
	330.761	-5.27977			330.761	-6.56321			330.761	-5.15461
	330.762	-5.29715			330.762	-6.55552			330.762	-5.1653
	330.763	-5.31449			330.763	-6.54784			330.763	-5.17607
	330.764	-5.33188			330.764	-6.54023			330.764	-5.18679
	330.765	-5.34924			330.765	-6.53252			330.765	-5.19755
	330.766	-5.36659			330.766	-6.52339			330.766	-5.2083
	330.767	-5.38442			330.767	-6.51401			330.767	-5.21906
	330.768	-5.40239			330.768	-6.50463			330.768	-5.22978
	330.769	-5.42037			330.769	-6.49535			330.769	-5.24025
	330.77	-5.43834			330.77	-6.48595			330.77	-5.25075
	330.771	-5.45631			330.771	-6.47662			330.771	-5.26126
	330.772	-5.47428			330.772	-6.46642			330.772	-5.27176
	330.773	-5.49246			330.773	-6.45503			330.773	-5.28224
	330.774	-5.51101			330.774	-6.44362			330.774	-5.29275
	330.775	-5.52954			330.775	-6.43223			330.775	-5.30295
	330.776	-5.54808			330.776	-6.42083			330.776	-5.3131
	330.777	-5.56662			330.777	-6.40943			330.777	-5.32324
	330.778	-5.5851			330.778	-6.39802			330.778	-5.33331
	330.779	-5.60366			330.779	-6.3843			330.779	-5.34348
	330.78	-5.62264			330.78	-6.37067			330.78	-5.35358
	330.781	-5.64162			330.781	-6.35694			330.781	-5.36331
	330.782	-5.66061			330.782	-6.34322			330.782	-5.37256
	330.783	-5.67954			330.783	-6.3295			330.783	-5.38178
	330.784	-5.69853			330.784	-6.31574			330.784	-5.39105
	330.785	-5.71748			330.785	-6.30061			330.785	-5.40028
	330.786	-5.73663			330.786	-6.28432			330.786	-5.40951
	330.787	-5.75589			330.787	-6.26804			330.787	-5.41874
	330.788	-5.77517			330.788	-6.25176			330.788	-5.42633
	330.789	-5.79442			330.789	-6.23548			330.789	-5.43389
	330.79	-5.81369			330.79	-6.2192			330.79	-5.44148
	330.791	-5.83296			330.791	-6.20252			330.791	-5.44906
	330.792	-5.85231			330.792	-6.18358			330.792	-5.45664
	330.793	-5.87171			330.793	-6.16465			330.793	-5.46424
	330.794	-5.89116			330.794	-6.14563			330.794	-5.47069
	330.795	-5.91061			330.795	-6.12671			330.795	-5.47632
	330.796	-5.93007			330.796	-6.10773			330.796	-5.48195
	330.797	-5.94957			330.797	-6.08874			330.797	-5.48758
	330.798	-5.96899			330.798	-6.06808			330.798	-5.49318
	330.799	-5.98828			330.799	-6.04691			330.799	-5.49882
	330.8	-6.00755			330.8	-6.02569			330.8	-5.50411
	330.801	-6.02681			330.801	-6.00448			330.801	-5.50751
	330.802	-6.0461			330.802	-5.98326			330.802	-5.51092
	330.803	-6.06535			330.803	-5.96219			330.803	-5.51429
	330.804	-6.08463			330.804	-5.9401			330.804	-5.5177
	330.805	-6.10363			330.805	-5.91677			330.805	-5.52109
	330.806	-6.12236			330.806	-5.89345			330.806	-5.52448
	330.807	-6.14104			330.807	-5.87012			330.807	-5.526
	330.808	-6.15979			330.808	-5.84708			330.808	-5.52668
	330.809	-6.17849			330.809	-5.82359			330.809	-5.52736
	330.81	-6.19719			330.81	-5.80046			330.81	-5.52805
	330.811	-6.21574			330.811	-5.77569			330.811	-5.52873
	330.812	-6.2334			330.812	-5.75078			330.812	-5.52941
	330.813	-6.25116			330.813	-5.7261			330.813	-5.5295
	330.814	-6.26885			330.814	-5.70108			330.814	-5.52762
	330.815	-6.28653			330.815	-5.67632			330.815	-5.52574
	330.816	-6.30422			330.816	-5.65156			330.816	-5.52385
	330.817	-6.32191			330.817	-5.62638			330.817	-5.52194
	330.818	-6.33855			330.818	-5.60075			330.818	-5.52006
	330.819	-6.35487			330.819	-5.57498			330.819	-5.51816
	330.82	-6.3712			330.82	-5.54932			330.82	-5.51426
	330.821	-6.38752			330.821	-5.52366			330.821	-5.5099
	330.822	-6.40389			330.822	-5.498			330.822	-5.50551
	330.823	-6.4202			330.823	-5.47233			330.823	-5.50115
	330.824	-6.43579			330.824	-5.44638			330.824	-5.49677
	330.825	-6.45016			330.825	-5.42039			330.825	-5.49239
	330.826	-6.46453			330.826	-5.39441			330.826	-5.48701
	330.827	-6.47888			330.827	-5.36843			330.827	-5.48038
	330.828	-6.49326			330.828	-5.34227			330.828	-5.47373
	330.829	-6.50762			330.829	-5.31639			330.829	-5.46709
	330.83	-6.52195			330.83	-5.29065			330.83	-5.46046
	330.831	-6.53387			330.831	-5.26546			330.831	-5.45382
	330.832	-6.54572			330.832	-5.24027			330.832	-5.44708
	330.833	-6.55766			330.833	-5.21474			330.833	-5.43845
	330.834	-6.56954			330.834	-5.18974			330.834	-5.42987
	330.835	-6.58142			330.835	-5.16433			330.835	-5.4213
	330.836	-6.5933			330.836	-5.13891			330.836	-5.41272
	330.837	-6.60331			330.837	-5.11513			330.837	-5.40417
	330.838	-6.61228			330.838	-5.09118			330.838	-5.39558
	330.839	-6.6212			330.839	-5.06769			330.839	-5.38596
	330.84	-6.63012			330.84	-5.04384			330.84	-5.37584
	330.841	-6.63904			330.841	-5.01999			330.841	-5.36572
	330.842	-6.64796			330.842	-4.99614			330.842	-5.35563
	330.843	-6.65621			330.843	-4.97353			330.843	-5.34551
	330.844	-6.66171			330.844	-4.95233			330.844	-5.33541
	330.845	-6.66722			330.845	-4.93099			330.845	-5.32497
	330.846	-6.67272			330.846	-4.90965			330.846	-5.31367
	330.847	-6.67826			330.847	-4.88832			330.847	-5.3024
	330.848	-6.68376			330.848	-4.86703			330.848	-5.29108
	330.849	-6.68928			330.849	-4.84618			330.849	-5.27979
	330.85	-6.69187			330.85	-4.82814			330.85	-5.26851
	330.851	-6.69364			330.851	-4.81011			330.851	-5.25723
	330.852	-6.69541			330.852	-4.79207			330.852	-5.24527
	330.853	-6.69718			330.853	-4.77414			330.853	-5.23316
	330.854	-6.69895			330.854	-4.75606			330.854	-5.22108
	330.855	-6.70072			330.855	-4.73809			330.855	-5.209
	330.856	-6.70102			330.856	-4.72296			330.856	-5.19691
	330.857	-6.69893			330.857	-4.70863			330.857	-5.18487
	330.858	-6.69684			330.858	-4.69439			330.858	-5.17254
	330.859	-6.69475			330.859	-4.68004			330.859	-5.15992
	330.86	-6.69267			330.86	-4.66576			330.86	-5.1473
	330.861	-6.69058			330.861	-4.65149			330.861	-5.13468
	330.862	-6.68849			330.862	-4.63871			330.862	-5.12214
	330.863	-6.68252			330.863	-4.62851			330.863	-5.10949
	330.864	-6.6765			330.864	-4.6183			330.864	-5.09691
	330.865	-6.67048			330.865	-4.6081			330.865	-5.08413
	330.866	-6.66444			330.866	-4.5979			330.866	-5.07134
	330.867	-6.65843			330.867	-4.5877			330.867	-5.05856
	330.868	-6.6524			330.868	-4.5775			330.868	-5.04576
	330.869	-6.64418			330.869	-4.57137			330.869	-5.03298
	330.87	-6.63448			330.87	-4.56546			330.87	-5.0202
	330.871	-6.62479			330.871	-4.55956			330.871	-5.00752
	330.872	-6.61508			330.872	-4.55365			330.872	-4.99489
	330.873	-6.60539			330.873	-4.54773			330.873	-4.98236
	330.874	-6.59569			330.874	-4.54182			330.874	-4.96976
	330.875	-6.58528			330.875	-4.53784			330.875	-4.95716
	330.876	-6.5722			330.876	-4.53557			330.876	-4.94457
	330.877	-6.55908			330.877	-4.53331			330.877	-4.93196
	330.878	-6.54599			330.878	-4.53103			330.878	-4.91977
	330.879	-6.53291			330.879	-4.52877			330.879	-4.90756
	330.88	-6.51982			330.88	-4.5265			330.88	-4.89535
	330.881	-6.50679			330.881	-4.52466			330.881	-4.88314
	330.882	-6.49118			330.882	-4.52576			330.882	-4.87099
	330.883	-6.47504			330.883	-4.52687			330.883	-4.85876
	330.884	-6.45891			330.884	-4.52797			330.884	-4.84689
	330.885	-6.44277			330.885	-4.52908			330.885	-4.83524
	330.886	-6.42673			330.886	-4.53018			330.886	-4.82359
	330.887	-6.41056			330.887	-4.53129			330.887	-4.81196
	330.888	-6.39355			330.888	-4.53442			330.888	-4.80031
	330.889	-6.37506			330.889	-4.53817			330.889	-4.78867
	330.89	-6.35658			330.89	-4.54191			330.89	-4.77712
	330.891	-6.33818			330.891	-4.54566			330.891	-4.76634
	330.892	-6.31967			330.892	-4.54939			330.892	-4.75549
	330.893	-6.30124			330.893	-4.55315			330.893	-4.74472
	330.894	-6.2828			330.894	-4.55771			330.894	-4.7339
	330.895	-6.26283			330.895	-4.56341			330.895	-4.72308
	330.896	-6.24285			330.896	-4.56911			330.896	-4.71226
	330.897	-6.22276			330.897	-4.57477			330.897	-4.70214
	330.898	-6.20275			330.898	-4.58049			330.898	-4.69246
	330.899	-6.18273			330.899	-4.58616			330.899	-4.68275
	330.9	-6.16271			330.9	-4.59188			330.9	-4.67304
	330.901	-6.14244			330.901	-4.59854			330.901	-4.66334
	330.902	-6.12164			330.902	-4.60515			330.902	-4.6537
	330.903	-6.10093			330.903	-4.61183			330.903	-4.64427
	330.904	-6.08021			330.904	-4.61846			330.904	-4.63605
	330.905	-6.0595			330.905	-4.62509			330.905	-4.62783
	330.906	-6.03886			330.906	-4.63172			330.906	-4.61961
	330.907	-6.01812			330.907	-4.63826			330.907	-4.61145
	330.908	-5.99766			330.908	-4.64472			330.908	-4.60322
	330.909	-5.9772			330.909	-4.6512			330.909	-4.59503
	330.91	-5.95674			330.91	-4.65768			330.91	-4.5882
	330.911	-5.93619			330.911	-4.66416			330.911	-4.58188
	330.912	-5.91576			330.912	-4.67069			330.912	-4.57552
	330.913	-5.89525			330.913	-4.67691			330.913	-4.56921
	330.914	-5.87539			330.914	-4.68237			330.914	-4.56286
	330.915	-5.8562			330.915	-4.68782			330.915	-4.55652
	330.916	-5.83679			330.916	-4.69328			330.916	-4.5506
	330.917	-5.81767			330.917	-4.69875			330.917	-4.54618
	330.918	-5.79836			330.918	-4.7042			330.918	-4.54168
	330.919	-5.77905			330.919	-4.70966			330.919	-4.53718
	330.92	-5.75982			330.92	-4.71356			330.92	-4.53269
	330.921	-5.74256			330.921	-4.71715			330.921	-4.52815
	330.922	-5.72554			330.922	-4.72072			330.922	-4.52368
	330.923	-5.70836			330.923	-4.72431			330.923	-4.52107
	330.924	-5.69118			330.924	-4.72789			330.924	-4.51885
	330.925	-5.67401			330.925	-4.73147			330.925	-4.51662
	330.926	-5.65675			330.926	-4.73388			330.926	-4.51439
	330.927	-5.64141			330.927	-4.73487			330.927	-4.51217
	330.928	-5.62706			330.928	-4.73588			330.928	-4.50994
	330.929	-5.61271			330.929	-4.73688			330.929	-4.50882
	330.93	-5.59837			330.93	-4.73788			330.93	-4.50896
	330.931	-5.58403			330.931	-4.73887			330.931	-4.50909
	330.932	-5.56968			330.932	-4.73983			330.932	-4.50923
	330.933	-5.55612			330.933	-4.73802			330.933	-4.50936
	330.934	-5.54496			330.934	-4.73622			330.934	-4.5095
	330.935	-5.5338			330.935	-4.73442			330.935	-4.50988
	330.936	-5.52264			330.936	-4.73262			330.936	-4.51241
	330.937	-5.51148			330.937	-4.73082			330.937	-4.51495
	330.938	-5.50033			330.938	-4.72902			330.938	-4.51749
	330.939	-5.48917			330.939	-4.72565			330.939	-4.52002
	330.94	-5.48096			330.94	-4.7209			330.94	-4.52256
	330.941	-5.47331			330.941	-4.71616			330.941	-4.52509
	330.942	-5.46563			330.942	-4.71139			330.942	-4.52936
	330.943	-5.45794			330.943	-4.70665			330.943	-4.53428
	330.944	-5.45026			330.944	-4.70189			330.944	-4.53919
	330.945	-5.44253			330.945	-4.69698			330.945	-4.54411
	330.946	-5.43651			330.946	-4.68957			330.946	-4.54902
	330.947	-5.43225			330.947	-4.68208			330.947	-4.55394
	330.948	-5.42799			330.948	-4.67469			330.948	-4.55953
	330.949	-5.42373			330.949	-4.66723			330.949	-4.56643
	330.95	-5.41946			330.95	-4.65978			330.95	-4.57334
	330.951	-5.4152			330.951	-4.65232			330.951	-4.58025
	330.952	-5.41135			330.952	-4.64335			330.952	-4.58716
	330.953	-5.4104			330.953	-4.63365			330.953	-4.59406
	330.954	-5.40945			330.954	-4.62386			330.954	-4.60097
	330.955	-5.4085			330.955	-4.61407			330.955	-4.60956
	330.956	-5.40755			330.956	-4.60428			330.956	-4.61821
	330.957	-5.40661			330.957	-4.59445			330.957	-4.6269
	330.958	-5.40566			330.958	-4.58423			330.958	-4.63556
	330.959	-5.40704			330.959	-4.57248			330.959	-4.64422
	330.96	-5.40912			330.96	-4.56073			330.96	-4.65288
	330.961	-5.41121			330.961	-4.54899			330.961	-4.6623
	330.962	-5.41329			330.962	-4.53723			330.962	-4.67255
	330.963	-5.41537			330.963	-4.52549			330.963	-4.68271
	330.964	-5.41745			330.964	-4.51375			330.964	-4.69287
	330.965	-5.42043			330.965	-4.50087			330.965	-4.70303
	330.966	-5.42501			330.966	-4.48776			330.966	-4.71311
	330.967	-5.42955			330.967	-4.47469			330.967	-4.72341
	330.968	-5.4341			330.968	-4.46159			330.968	-4.73464
	330.969	-5.43864			330.969	-4.44849			330.969	-4.74587
	330.97	-5.44314			330.97	-4.43539			330.97	-4.75709
	330.971	-5.4477			330.971	-4.42197			330.971	-4.76827
	330.972	-5.45403			330.972	-4.40838			330.972	-4.77951
	330.973	-5.46048			330.973	-4.3947			330.973	-4.79071
	330.974	-5.46693			330.974	-4.38103			330.974	-4.80253
	330.975	-5.47334			330.975	-4.36735			330.975	-4.81471
	330.976	-5.4798			330.976	-4.35367			330.976	-4.82688
	330.977	-5.48623			330.977	-4.34002			330.977	-4.83906
	330.978	-5.49318			330.978	-4.32654			330.978	-4.85124
	330.979	-5.50075			330.979	-4.31306			330.979	-4.86341
	330.98	-5.50834			330.98	-4.29958			330.98	-4.8757
	330.981	-5.5159			330.981	-4.28617			330.981	-4.88871
	330.982	-5.52348			330.982	-4.27267			330.982	-4.90165
	330.983	-5.53106			330.983	-4.25923			330.983	-4.91463
	330.984	-5.53865			330.984	-4.24649			330.984	-4.92761
	330.985	-5.54685			330.985	-4.23399			330.985	-4.94059
	330.986	-5.55498			330.986	-4.22153			330.986	-4.95365
	330.987	-5.56316			330.987	-4.20901			330.987	-4.96717
	330.988	-5.57134			330.988	-4.19653			330.988	-4.981
	330.989	-5.57953			330.989	-4.18405			330.989	-4.99484
	330.99	-5.58776			330.99	-4.17211			330.99	-5.00868
	330.991	-5.59591			330.991	-4.16107			330.991	-5.02258
	330.992	-5.60409			330.992	-4.15004			330.992	-5.0364
	330.993	-5.61227			330.993	-4.139			330.993	-5.05045
	330.994	-5.62045			330.994	-4.12797			330.994	-5.06506
	330.995	-5.62865			330.995	-4.11693			330.995	-5.07967
	330.996	-5.63682			330.996	-4.10591			330.996	-5.09428
	330.997	-5.64495			330.997	-4.09696			330.997	-5.1089
	330.998	-5.65257			330.998	-4.08807			330.998	-5.12351
	330.999	-5.66018			330.999	-4.07918			330.999	-5.13812
	331	-5.66779			331	-4.07029			331	-5.15346
	331.001	-5.6754			331.001	-4.06143			331.001	-5.16906
	331.002	-5.68302			331.002	-4.05253			331.002	-5.18461
	331.003	-5.69063			331.003	-4.04524			331.003	-5.20015
	331.004	-5.69758			331.004	-4.03908			331.004	-5.2157
	331.005	-5.70423			331.005	-4.03292			331.005	-5.2312
	331.006	-5.71089			331.006	-4.02676			331.006	-5.24714
	331.007	-5.71755			331.007	-4.0206			331.007	-5.2637
	331.008	-5.7242			331.008	-4.01444			331.008	-5.28027
	331.009	-5.73086			331.009	-4.00881			331.009	-5.29683
	331.01	-5.73716			331.01	-4.00562			331.01	-5.3134
	331.011	-5.74251			331.011	-4.00242			331.011	-5.32995
	331.012	-5.74785			331.012	-3.99923			331.012	-5.34652
	331.013	-5.7532			331.013	-3.99603			331.013	-5.36407
	331.014	-5.75856			331.014	-3.99283			331.014	-5.38173
	331.015	-5.7639			331.015	-3.98963			331.015	-5.39949
	331.016	-5.76925			331.016	-3.98874			331.016	-5.41709
	331.017	-5.77316			331.017	-3.98848			331.017	-5.43482
	331.018	-5.77679			331.018	-3.98821			331.018	-5.45255
	331.019	-5.78043			331.019	-3.98795			331.019	-5.47075
	331.02	-5.78406			331.02	-3.98768			331.02	-5.48968
	331.021	-5.7877			331.021	-3.98742			331.021	-5.5084
	331.022	-5.79134			331.022	-3.98832			331.022	-5.52728
	331.023	-5.79416			331.023	-3.99102			331.023	-5.54617
	331.024	-5.7959			331.024	-3.99373			331.024	-5.56505
	331.025	-5.79765			331.025	-3.99644			331.025	-5.58408
	331.026	-5.79939			331.026	-3.99914			331.026	-5.60368
	331.027	-5.80114			331.027	-4.00185			331.027	-5.62341
	331.028	-5.80289			331.028	-4.00456			331.028	-5.64314
	331.029	-5.80457			331.029	-4.00974			331.029	-5.66288
	331.03	-5.80434			331.03	-4.01501			331.03	-5.68267
	331.031	-5.80412			331.031	-4.02023			331.031	-5.70237
	331.032	-5.80389			331.032	-4.02549			331.032	-5.72263
	331.033	-5.80366			331.033	-4.03075			331.033	-5.74314
	331.034	-5.80344			331.034	-4.03601			331.034	-5.76365
	331.035	-5.80321			331.035	-4.0426			331.035	-5.7841
	331.036	-5.80174			331.036	-4.05			331.036	-5.80464
	331.037	-5.79949			331.037	-4.05746			331.037	-5.82511
	331.038	-5.79724			331.038	-4.06493			331.038	-5.84575
	331.039	-5.79499			331.039	-4.0724			331.039	-5.86678
	331.04	-5.79274			331.04	-4.07986			331.04	-5.88764
	331.041	-5.79049			331.041	-4.08768			331.041	-5.90873
	331.042	-5.78786			331.042	-4.09672			331.042	-5.92966
	331.043	-5.78347			331.043	-4.10576			331.043	-5.95059
	331.044	-5.77905			331.044	-4.11479			331.044	-5.97152
	331.045	-5.77467			331.045	-4.12375			331.045	-5.9924
	331.046	-5.77027			331.046	-4.13282			331.046	-6.01356
	331.047	-5.76586			331.047	-4.1418			331.047	-6.03454
	331.048	-5.76145			331.048	-4.15137			331.048	-6.05552
	331.049	-5.75554			331.049	-4.16103			331.049	-6.0765
	331.05	-5.74922			331.05	-4.17061			331.05	-6.09739
	331.051	-5.74286			331.051	-4.1803			331.051	-6.11822
	331.052	-5.7365			331.052	-4.18991			331.052	-6.13873
	331.053	-5.73013			331.053	-4.19953			331.053	-6.15924
	331.054	-5.72378			331.054	-4.20915			331.054	-6.17976
	331.055	-5.7168			331.055	-4.2188			331.055	-6.20025
	331.056	-5.70878			331.056	-4.22843			331.056	-6.22077
	331.057	-5.70075			331.057	-4.23807			331.057	-6.24128
	331.058	-5.69272			331.058	-4.24771			331.058	-6.26114
	331.059	-5.68475			331.059	-4.25735			331.059	-6.281
	331.06	-5.6767			331.06	-4.267			331.06	-6.30078
	331.061	-5.66871			331.061	-4.27592			331.061	-6.32066
	331.062	-5.65941			331.062	-4.28486			331.062	-6.34047
	331.063	-5.65007			331.063	-4.2938			331.063	-6.36028
	331.064	-5.64082			331.064	-4.30274			331.064	-6.37952
	331.065	-5.63145			331.065	-4.31165			331.065	-6.3981
	331.066	-5.62216			331.066	-4.3206			331.066	-6.41684
	331.067	-5.61287			331.067	-4.32876			331.067	-6.43548
	331.068	-5.60318			331.068	-4.33647			331.068	-6.45411
	331.069	-5.59322			331.069	-4.34418			331.069	-6.47274
	331.07	-5.58317			331.07	-4.35183			331.07	-6.49131
	331.071	-5.57317			331.071	-4.35955			331.071	-6.50881
	331.072	-5.56318			331.072	-4.36723			331.072	-6.52628
	331.073	-5.55319			331.073	-4.37461			331.073	-6.54374
	331.074	-5.5432			331.074	-4.38073			331.074	-6.5612
	331.075	-5.53309			331.075	-4.38685			331.075	-6.57875
	331.076	-5.52299			331.076	-4.39298			331.076	-6.59619
	331.077	-5.51288			331.077	-4.3991			331.077	-6.61308
	331.078	-5.50278			331.078	-4.40522			331.078	-6.62937
	331.079	-5.49261			331.079	-4.41134			331.079	-6.64566
	331.08	-5.48252			331.08	-4.41631			331.08	-6.66206
	331.081	-5.47279			331.081	-4.4209			331.081	-6.67832
	331.082	-5.46333			331.082	-4.42549			331.082	-6.69467
	331.083	-5.45388			331.083	-4.43009			331.083	-6.71098
	331.084	-5.44435			331.084	-4.43466			331.084	-6.72602
	331.085	-5.43492			331.085	-4.43926			331.085	-6.74107
	331.086	-5.42542			331.086	-4.44343			331.086	-6.7561
	331.087	-5.41612			331.087	-4.44663			331.087	-6.77115
	331.088	-5.4079			331.088	-4.44983			331.088	-6.78619
	331.089	-5.39962			331.089	-4.45303			331.089	-6.80123
	331.09	-5.39142			331.09	-4.45623			331.09	-6.81553
	331.091	-5.38317			331.091	-4.45943			331.091	-6.82936
	331.092	-5.37492			331.092	-4.46262			331.092	-6.84314
	331.093	-5.36663			331.093	-4.46497			331.093	-6.85692
	331.094	-5.35994			331.094	-4.46715			331.094	-6.8707
	331.095	-5.35372			331.095	-4.46932			331.095	-6.8845
	331.096	-5.3475			331.096	-4.47149			331.096	-6.89818
	331.097	-5.34128			331.097	-4.47367			331.097	-6.91076
	331.098	-5.33503			331.098	-4.47584			331.098	-6.92334
	331.099	-5.32882			331.099	-4.47786			331.099	-6.93592
	331.1	-5.32356			331.1	-4.47961			331.1	-6.94864
	331.101	-5.31992			331.101	-4.48136			331.101	-6.96119
	331.102	-5.31629			331.102	-4.4831			331.102	-6.97384
	331.103	-5.31266			331.103	-4.48485			331.103	-6.98577
	331.104	-5.30902			331.104	-4.48659			331.104	-6.99725
	331.105	-5.30539			331.105	-4.48834			331.105	-7.00889
	331.106	-5.30179			331.106	-4.49007			331.106	-7.02033
	331.107	-5.30093			331.107	-4.4918			331.107	-7.0319
	331.108	-5.30007			331.108	-4.49353			331.108	-7.04347
	331.109	-5.29921			331.109	-4.49525			331.109	-7.05477
	331.11	-5.29834			331.11	-4.49699			331.11	-7.0652
	331.111	-5.29748			331.111	-4.49872			331.111	-7.0755
	331.112	-5.29662			331.112	-4.50067			331.112	-7.08588
	331.113	-5.29773			331.113	-4.503			331.113	-7.09626
	331.114	-5.29993			331.114	-4.50533			331.114	-7.10668
	331.115	-5.30213			331.115	-4.50766			331.115	-7.11704
	331.116	-5.30433			331.116	-4.50999			331.116	-7.12637
	331.117	-5.30653			331.117	-4.51232			331.117	-7.13551
	331.118	-5.30873			331.118	-4.51465			331.118	-7.14466
	331.119	-5.31173			331.119	-4.51787			331.119	-7.15379
	331.12	-5.31695			331.12	-4.52119			331.12	-7.16294
	331.121	-5.32216			331.121	-4.52454			331.121	-7.17208
	331.122	-5.32737			331.122	-4.52789			331.122	-7.18039
	331.123	-5.33256			331.123	-4.53124			331.123	-7.18793
	331.124	-5.33779			331.124	-4.53461			331.124	-7.19542
	331.125	-5.34299			331.125	-4.53844			331.125	-7.20298
	331.126	-5.3506			331.126	-4.54318			331.126	-7.21049
	331.127	-5.35856			331.127	-4.54792			331.127	-7.21799
	331.128	-5.3665			331.128	-4.55266			331.128	-7.22518
	331.129	-5.37447			331.129	-4.55744			331.129	-7.23057
	331.13	-5.38242			331.13	-4.56216			331.13	-7.23605
	331.131	-5.39036			331.131	-4.56693			331.131	-7.24147
	331.132	-5.39934			331.132	-4.57327			331.132	-7.24688
	331.133	-5.40948			331.133	-4.57976			331.133	-7.2523
	331.134	-5.41965			331.134	-4.58628			331.134	-7.25765
	331.135	-5.42981			331.135	-4.59275			331.135	-7.26104
	331.136	-5.43996			331.136	-4.59926			331.136	-7.26364
	331.137	-5.45011			331.137	-4.60577			331.137	-7.26624
	331.138	-5.46033			331.138	-4.61317			331.138	-7.26884
	331.139	-5.47203			331.139	-4.62144			331.139	-7.27143
	331.14	-5.48373			331.14	-4.62969			331.14	-7.27403
	331.141	-5.49543			331.141	-4.63795			331.141	-7.27567
	331.142	-5.50713			331.142	-4.64621			331.142	-7.27475
	331.143	-5.51886			331.143	-4.65447			331.143	-7.27382
	331.144	-5.53056			331.144	-4.66291			331.144	-7.27289
	331.145	-5.5428			331.145	-4.67282			331.145	-7.27197
	331.146	-5.55537			331.146	-4.6827			331.146	-7.27105
	331.147	-5.56795			331.147	-4.69259			331.147	-7.27012
	331.148	-5.58052			331.148	-4.70247			331.148	-7.2659
	331.149	-5.5931			331.149	-4.71233			331.149	-7.26086
	331.15	-5.60567			331.15	-4.72223			331.15	-7.25588
	331.151	-5.61829			331.151	-4.73329			331.151	-7.25085
	331.152	-5.6311			331.152	-4.74482			331.152	-7.24582
	331.153	-5.64386			331.153	-4.75635			331.153	-7.24079
	331.154	-5.65668			331.154	-4.76787			331.154	-7.23398
	331.155	-5.66947			331.155	-4.7794			331.155	-7.22453
	331.156	-5.68225			331.156	-4.79093			331.156	-7.21501
	331.157	-5.69497			331.157	-4.80286			331.157	-7.20549
	331.158	-5.70734			331.158	-4.8157			331.158	-7.19597
	331.159	-5.71948			331.159	-4.82851			331.159	-7.18642
	331.16	-5.73162			331.16	-4.84135			331.16	-7.1769
	331.161	-5.74376			331.161	-4.85417			331.161	-7.16254
	331.162	-5.75584			331.162	-4.86699			331.162	-7.14818
	331.163	-5.76802			331.163	-4.87981			331.163	-7.13382
	331.164	-5.77973			331.164	-4.89369			331.164	-7.11949
	331.165	-5.79054			331.165	-4.90777			331.165	-7.10513
	331.166	-5.80136			331.166	-4.9218			331.166	-7.09078
	331.167	-5.81216			331.167	-4.93583			331.167	-7.07351
	331.168	-5.82299			331.168	-4.94986			331.168	-7.05449
	331.169	-5.8338			331.169	-4.96388			331.169	-7.03557
	331.17	-5.8446			331.17	-4.97817			331.17	-7.01653
	331.171	-5.85382			331.171	-4.99272			331.171	-6.99757
	331.172	-5.86274			331.172	-5.00728			331.172	-6.9786
	331.173	-5.8716			331.173	-5.02183			331.173	-6.95874
	331.174	-5.88051			331.174	-5.03646			331.174	-6.93547
	331.175	-5.88941			331.175	-5.051			331.175	-6.91236
	331.176	-5.89832			331.176	-5.0656			331.176	-6.88924
	331.177	-5.90642			331.177	-5.08035			331.177	-6.86612
	331.178	-5.91292			331.178	-5.09511			331.178	-6.84308
	331.179	-5.91946			331.179	-5.10994			331.179	-6.81992
	331.18	-5.926			331.18	-5.12468			331.18	-6.79396
	331.181	-5.93255			331.181	-5.13948			331.181	-6.76739
	331.182	-5.93909			331.182	-5.15427			331.182	-6.74081
	331.183	-5.94563			331.183	-5.1688			331.183	-6.71426
	331.184	-5.94986			331.184	-5.18319			331.184	-6.68768
	331.185	-5.95384			331.185	-5.19756			331.185	-6.66112
	331.186	-5.95782			331.186	-5.21194			331.186	-6.63359
	331.187	-5.96178			331.187	-5.22632			331.187	-6.60456
	331.188	-5.96577			331.188	-5.2407			331.188	-6.5755
	331.189	-5.96973			331.189	-5.25481			331.189	-6.54649
	331.19	-5.97245			331.19	-5.26832			331.19	-6.51744
	331.191	-5.97363			331.191	-5.28178			331.191	-6.48839
	331.192	-5.97479			331.192	-5.29525			331.192	-6.45934
	331.193	-5.97597			331.193	-5.30865			331.193	-6.42899
	331.194	-5.97714			331.194	-5.32215			331.194	-6.39878
	331.195	-5.97832			331.195	-5.33557			331.195	-6.36842
	331.196	-5.97949			331.196	-5.34807			331.196	-6.33807
	331.197	-5.97817			331.197	-5.36038			331.197	-6.30771
	331.198	-5.97675			331.198	-5.37268			331.198	-6.27716
	331.199	-5.97533			331.199	-5.385			331.199	-6.24697
	331.2	-5.97392			331.2	-5.3973			331.2	-6.21661
	331.201	-5.97251			331.201	-5.4096			331.201	-6.18625
	331.202	-5.9711			331.202	-5.42131			331.202	-6.1559
	331.203	-5.96855			331.203	-5.43216			331.203	-6.12539
	331.204	-5.9647			331.204	-5.44298			331.204	-6.0951
	331.205	-5.96084			331.205	-5.45382			331.205	-6.06481
	331.206	-5.95699			331.206	-5.46467			331.206	-6.0354
	331.207	-5.95314			331.207	-5.47551			331.207	-6.00599
	331.208	-5.94929			331.208	-5.48633			331.208	-5.9766
	331.209	-5.94543			331.209	-5.49542			331.209	-5.94717
	331.21	-5.93965			331.21	-5.50444			331.21	-5.91777
	331.211	-5.93378			331.211	-5.51345			331.211	-5.88837
	331.212	-5.92788			331.212	-5.52246			331.212	-5.8604
	331.213	-5.92202			331.213	-5.53142			331.213	-5.83298
	331.214	-5.91613			331.214	-5.54046			331.214	-5.80532
	331.215	-5.91024			331.215	-5.54847			331.215	-5.77783
	331.216	-5.90362			331.216	-5.55561			331.216	-5.75033
	331.217	-5.89607			331.217	-5.56275			331.217	-5.72284
	331.218	-5.88861			331.218	-5.56986			331.218	-5.6965
	331.219	-5.88108			331.219	-5.57702			331.219	-5.67132
	331.22	-5.87355			331.22	-5.58414			331.22	-5.64631
	331.221	-5.86603			331.221	-5.59115			331.221	-5.62131
	331.222	-5.85846			331.222	-5.59642			331.222	-5.5963
	331.223	-5.84986			331.223	-5.60169			331.223	-5.57151
	331.224	-5.84121			331.224	-5.60697			331.224	-5.54644
	331.225	-5.83256			331.225	-5.61223			331.225	-5.52417
	331.226	-5.82391			331.226	-5.6175			331.226	-5.50197
	331.227	-5.81527			331.227	-5.62277			331.227	-5.47977
	331.228	-5.80661			331.228	-5.62701			331.228	-5.45777
	331.229	-5.79766			331.229	-5.63053			331.229	-5.43551
	331.23	-5.78845			331.23	-5.63405			331.23	-5.41342
	331.231	-5.77925			331.231	-5.63756			331.231	-5.39267
	331.232	-5.77011			331.232	-5.64107			331.232	-5.37323
	331.233	-5.76088			331.233	-5.64456			331.233	-5.35389
	331.234	-5.75171			331.234	-5.64796			331.234	-5.33443
	331.235	-5.74256			331.235	-5.65006			331.235	-5.31504
	331.236	-5.73346			331.236	-5.65217			331.236	-5.29565
	331.237	-5.72438			331.237	-5.65427			331.237	-5.27628
	331.238	-5.71527			331.238	-5.65637			331.238	-5.25962
	331.239	-5.70619			331.239	-5.65847			331.239	-5.24296
	331.24	-5.69711			331.24	-5.66057			331.24	-5.2263
	331.241	-5.68802			331.241	-5.66182			331.241	-5.20963
	331.242	-5.67936			331.242	-5.66242			331.242	-5.19297
	331.243	-5.67097			331.243	-5.66302			331.243	-5.17625
	331.244	-5.66255			331.244	-5.66362			331.244	-5.16078
	331.245	-5.65414			331.245	-5.66422			331.245	-5.14642
	331.246	-5.64573			331.246	-5.66482			331.246	-5.13206
	331.247	-5.63728			331.247	-5.66537			331.247	-5.1177
	331.248	-5.62907			331.248	-5.66471			331.248	-5.10328
	331.249	-5.62169			331.249	-5.66406			331.249	-5.08893
	331.25	-5.61432			331.25	-5.6634			331.25	-5.07457
	331.251	-5.60694			331.251	-5.66274			331.251	-5.06181
	331.252	-5.59954			331.252	-5.66207			331.252	-5.04906
	331.253	-5.59218			331.253	-5.66141			331.253	-5.03626
	331.254	-5.58479			331.254	-5.65999			331.254	-5.02352
	331.255	-5.57861			331.255	-5.65799			331.255	-5.01074
	331.256	-5.5729			331.256	-5.65599			331.256	-4.99796
	331.257	-5.56716			331.257	-5.65399			331.257	-4.98585
	331.258	-5.56147			331.258	-5.652			331.258	-4.97428
	331.259	-5.55574			331.259	-5.65			331.259	-4.96272
	331.26	-5.55001			331.26	-5.64783			331.26	-4.95115
	331.261	-5.54487			331.261	-5.64453			331.261	-4.93958
	331.262	-5.54112			331.262	-5.64124			331.262	-4.92801
	331.263	-5.53739			331.263	-5.63795			331.263	-4.91651
	331.264	-5.53365			331.264	-5.63465			331.264	-4.90575
	331.265	-5.52991			331.265	-5.63136			331.265	-4.895
	331.266	-5.52617			331.266	-5.62807			331.266	-4.88424
	331.267	-5.52243			331.267	-5.62383			331.267	-4.87348
	331.268	-5.52075			331.268	-5.61914			331.268	-4.86274
	331.269	-5.51934			331.269	-5.61442			331.269	-4.85198
	331.27	-5.51793			331.27	-5.60972			331.27	-4.84172
	331.271	-5.51652			331.271	-5.60503			331.271	-4.83174
	331.272	-5.51513			331.272	-5.60033			331.272	-4.82177
	331.273	-5.51371			331.273	-5.59539			331.273	-4.81182
	331.274	-5.51352			331.274	-5.58913			331.274	-4.80184
	331.275	-5.51475			331.275	-5.5829			331.275	-4.79188
	331.276	-5.51597			331.276	-5.57668			331.276	-4.78202
	331.277	-5.51718			331.277	-5.57046			331.277	-4.7727
	331.278	-5.51841			331.278	-5.56426			331.278	-4.7634
	331.279	-5.51963			331.279	-5.55803			331.279	-4.75407
	331.28	-5.52084			331.28	-5.55071			331.28	-4.74476
	331.281	-5.52469			331.281	-5.54283			331.281	-4.73545
	331.282	-5.52856			331.282	-5.53494			331.282	-4.72614
	331.283	-5.53246			331.283	-5.52705			331.283	-4.71756
	331.284	-5.53634			331.284	-5.51917			331.284	-4.70929
	331.285	-5.54023			331.285	-5.51128			331.285	-4.70103
	331.286	-5.54411			331.286	-5.5032			331.286	-4.69276
	331.287	-5.54923			331.287	-5.49375			331.287	-4.6845
	331.288	-5.55571			331.288	-5.4843			331.288	-4.6762
	331.289	-5.5622			331.289	-5.47486			331.289	-4.66824
	331.29	-5.56869			331.29	-5.46541			331.29	-4.66139
	331.291	-5.57518			331.291	-5.45596			331.291	-4.65454
	331.292	-5.58166			331.292	-5.44652			331.292	-4.64768
	331.293	-5.58815			331.293	-5.43624			331.293	-4.64079
	331.294	-5.5968			331.294	-5.42536			331.294	-4.63394
	331.295	-5.60555			331.295	-5.4145			331.295	-4.62707
	331.296	-5.61429			331.296	-5.40363			331.296	-4.62153
	331.297	-5.62307			331.297	-5.39277			331.297	-4.61644
	331.298	-5.6318			331.298	-5.38195			331.298	-4.61136
	331.299	-5.64056			331.299	-5.37102			331.299	-4.60627
	331.3	-5.65012			331.3	-5.35919			331.3	-4.60118
	331.301	-5.66065			331.301	-5.34737			331.301	-4.59609
	331.302	-5.67131			331.302	-5.33555			331.302	-4.59171
	331.303	-5.68179			331.303	-5.32376			331.303	-4.58897
	331.304	-5.69239			331.304	-5.31192			331.304	-4.58623
	331.305	-5.70299			331.305	-5.30011			331.305	-4.58349
	331.306	-5.71359			331.306	-5.28784			331.306	-4.58075
	331.307	-5.72549			331.307	-5.27509			331.307	-4.578
	331.308	-5.73719			331.308	-5.26235			331.308	-4.57526
	331.309	-5.74904			331.309	-5.24959			331.309	-4.57502
	331.31	-5.76088			331.31	-5.23684			331.31	-4.57516
	331.311	-5.77272			331.311	-5.2241			331.311	-4.5753
	331.312	-5.78467			331.312	-5.21135			331.312	-4.57545
	331.313	-5.7968			331.313	-5.19818			331.313	-4.57559
	331.314	-5.80925			331.314	-5.18497			331.314	-4.57573
	331.315	-5.8217			331.315	-5.17176			331.315	-4.57741
	331.316	-5.83415			331.316	-5.15855			331.316	-4.58098
	331.317	-5.84661			331.317	-5.14535			331.317	-4.58458
	331.318	-5.85906			331.318	-5.13213			331.318	-4.58815
	331.319	-5.87152			331.319	-5.11894			331.319	-4.59174
	331.32	-5.88398			331.32	-5.10577			331.32	-4.59533
	331.321	-5.89641			331.321	-5.09259			331.321	-4.59914
	331.322	-5.90889			331.322	-5.07942			331.322	-4.60632
	331.323	-5.92133			331.323	-5.06619			331.323	-4.61349
	331.324	-5.93377			331.324	-5.05305			331.324	-4.62067
	331.325	-5.9462			331.325	-5.03984			331.325	-4.62785
	331.326	-5.95809			331.326	-5.02703			331.326	-4.63504
	331.327	-5.96996			331.327	-5.01433			331.327	-4.64219
	331.328	-5.98176			331.328	-5.00157			331.328	-4.65194
	331.329	-5.99356			331.329	-4.98892			331.329	-4.66282
	331.33	-6.00536			331.33	-4.97617			331.33	-4.6737
	331.331	-6.0171			331.331	-4.96343			331.331	-4.68457
	331.332	-6.02848			331.332	-4.9509			331.332	-4.69537
	331.333	-6.03917			331.333	-4.93905			331.333	-4.70628
	331.334	-6.04986			331.334	-4.92716			331.334	-4.71818
	331.335	-6.06055			331.335	-4.91532			331.335	-4.73263
	331.336	-6.07118			331.336	-4.90345			331.336	-4.74707
	331.337	-6.0819			331.337	-4.89158			331.337	-4.76144
	331.338	-6.09256			331.338	-4.8797			331.338	-4.77592
	331.339	-6.10162			331.339	-4.86872			331.339	-4.79032
	331.34	-6.11066			331.34	-4.85804			331.34	-4.80472
	331.341	-6.11963			331.341	-4.84737			331.341	-4.82206
	331.342	-6.12871			331.342	-4.8367			331.342	-4.83983
	331.343	-6.13771			331.343	-4.82604			331.343	-4.85759
	331.344	-6.14671			331.344	-4.8154			331.344	-4.87535
	331.345	-6.15479			331.345	-4.805			331.345	-4.89312
	331.346	-6.162			331.346	-4.79568			331.346	-4.91089
	331.347	-6.16927			331.347	-4.78637			331.347	-4.92983
	331.348	-6.17649			331.348	-4.77705			331.348	-4.95019
	331.349	-6.18371			331.349	-4.76774			331.349	-4.97058
	331.35	-6.19094			331.35	-4.75843			331.35	-4.99097
	331.351	-6.19813			331.351	-4.74912			331.351	-5.01135
	331.352	-6.20357			331.352	-4.74064			331.352	-5.03173
	331.353	-6.20903			331.353	-4.73256			331.353	-5.05215
	331.354	-6.21448			331.354	-4.72449			331.354	-5.07443
	331.355	-6.21994			331.355	-4.71641			331.355	-5.09672
	331.356	-6.22544			331.356	-4.70834			331.356	-5.11901
	331.357	-6.23087			331.357	-4.70026			331.357	-5.1413
	331.358	-6.23544			331.358	-4.69234			331.358	-5.16358
	331.359	-6.23922			331.359	-4.68534			331.359	-5.18587
	331.36	-6.243			331.36	-4.67838			331.36	-5.20868
	331.361	-6.24679			331.361	-4.67139			331.361	-5.23184
	331.362	-6.25056			331.362	-4.6644			331.362	-5.25505
	331.363	-6.25435			331.363	-4.65741			331.363	-5.2782
	331.364	-6.25803			331.364	-4.65037			331.364	-5.30139
	331.365	-6.26064			331.365	-4.64411			331.365	-5.32458
	331.366	-6.26325			331.366	-4.63823			331.366	-5.34775
	331.367	-6.26587			331.367	-4.63235			331.367	-5.37083
	331.368	-6.26848			331.368	-4.62647			331.368	-5.3939
	331.369	-6.27109			331.369	-4.62056			331.369	-5.41698
	331.37	-6.2737			331.37	-4.61469			331.37	-5.44006
	331.371	-6.27579			331.371	-4.60892			331.371	-5.46313
	331.372	-6.27762			331.372	-4.60389			331.372	-5.48612
	331.373	-6.27943			331.373	-4.59887			331.373	-5.5084
	331.374	-6.28125			331.374	-4.59387			331.374	-5.53032
	331.375	-6.28306			331.375	-4.58884			331.375	-5.55224
	331.376	-6.28489			331.376	-4.58383			331.376	-5.57404
	331.377	-6.28666			331.377	-4.57882			331.377	-5.59604
	331.378	-6.28825			331.378	-4.57422			331.378	-5.61788
	331.379	-6.28985			331.379	-4.56989			331.379	-5.6391
	331.38	-6.29144			331.38	-4.5655			331.38	-5.65888
	331.381	-6.29305			331.381	-4.56115			331.381	-5.67855
	331.382	-6.29464			331.382	-4.5568			331.382	-5.69839
	331.383	-6.29625			331.383	-4.55244			331.383	-5.71809
	331.384	-6.29795			331.384	-4.54818			331.384	-5.7378
	331.385	-6.29969			331.385	-4.54418			331.385	-5.7575
	331.386	-6.30143			331.386	-4.54021			331.386	-5.77473
	331.387	-6.30316			331.387	-4.53623			331.387	-5.7915
	331.388	-6.3049			331.388	-4.53226			331.388	-5.80822
	331.389	-6.30664			331.389	-4.52832			331.389	-5.82495
	331.39	-6.30852			331.39	-4.52434			331.39	-5.84167
	331.391	-6.31068			331.391	-4.52041			331.391	-5.85844
	331.392	-6.31285			331.392	-4.5165			331.392	-5.87383
	331.393	-6.31501			331.393	-4.51259			331.393	-5.88669
	331.394	-6.31717			331.394	-4.50867			331.394	-5.89956
	331.395	-6.31933			331.395	-4.50476			331.395	-5.91243
	331.396	-6.32149			331.396	-4.50085			331.396	-5.92538
	331.397	-6.32425			331.397	-4.49693			331.397	-5.9382
	331.398	-6.32705			331.398	-4.49292			331.398	-5.95113
	331.399	-6.32984			331.399	-4.48887			331.399	-5.96038
	331.4	-6.33264			331.4	-4.48486			331.4	-5.96906
	331.401	-6.33544			331.401	-4.48083			331.401	-5.97777
	331.402	-6.33824			331.402	-4.47679			331.402	-5.98644
	331.403	-6.34135			331.403	-4.47275			331.403	-5.99514
	331.404	-6.34473			331.404	-4.46851			331.404	-6.00384
	331.405	-6.34811			331.405	-4.46415			331.405	-6.01073
	331.406	-6.3515			331.406	-4.45974			331.406	-6.01511
	331.407	-6.35489			331.407	-4.45534			331.407	-6.0195
	331.408	-6.35827			331.408	-4.45093			331.408	-6.02388
	331.409	-6.3617			331.409	-4.44648			331.409	-6.02826
	331.41	-6.36538			331.41	-4.44209			331.41	-6.03264
	331.411	-6.36905			331.411	-4.43723			331.411	-6.03701
	331.412	-6.37273			331.412	-4.43235			331.412	-6.03721
	331.413	-6.37641			331.413	-4.42747			331.413	-6.03728
	331.414	-6.38009			331.414	-4.42258			331.414	-6.03735
	331.415	-6.38377			331.415	-4.41771			331.415	-6.03742
	331.416	-6.38734			331.416	-4.41282			331.416	-6.03749
	331.417	-6.39093			331.417	-4.40784			331.417	-6.03756
	331.418	-6.39449			331.418	-4.40276			331.418	-6.03554
	331.419	-6.39805			331.419	-4.39771			331.419	-6.0316
	331.42	-6.40157			331.42	-4.39263			331.42	-6.02766
	331.421	-6.40516			331.421	-4.38757			331.421	-6.02371
	331.422	-6.4085			331.422	-4.3825			331.422	-6.01977
	331.423	-6.41139			331.423	-4.37744			331.423	-6.01582
	331.424	-6.41427			331.424	-4.37228			331.424	-6.01164
	331.425	-6.41714			331.425	-4.36705			331.425	-6.0045
	331.426	-6.42004			331.426	-4.36188			331.426	-5.99738
	331.427	-6.42291			331.427	-4.3567			331.427	-5.99023
	331.428	-6.42578			331.428	-4.35152			331.428	-5.9831
	331.429	-6.42765			331.429	-4.3464			331.429	-5.97597
	331.43	-6.42925			331.43	-4.34122			331.43	-5.96884
	331.431	-6.43085			331.431	-4.3361			331.431	-5.9602
	331.432	-6.43246			331.432	-4.33098			331.432	-5.95062
	331.433	-6.43406			331.433	-4.32586			331.433	-5.94105
	331.434	-6.43566			331.434	-4.32076			331.434	-5.93148
	331.435	-6.43675			331.435	-4.31564			331.435	-5.92191
	331.436	-6.43655			331.436	-4.31053			331.436	-5.91231
	331.437	-6.43634			331.437	-4.30572			331.437	-5.9025
	331.438	-6.43614			331.438	-4.30091			331.438	-5.89138
	331.439	-6.43593			331.439	-4.2961			331.439	-5.88026
	331.44	-6.43573			331.44	-4.29129			331.44	-5.86914
	331.441	-6.43552			331.441	-4.28648			331.441	-5.85799
	331.442	-6.43353			331.442	-4.28167			331.442	-5.84688
	331.443	-6.43108			331.443	-4.27701			331.443	-5.83574
	331.444	-6.42864			331.444	-4.27256			331.444	-5.82411
	331.445	-6.42618			331.445	-4.26813			331.445	-5.81228
	331.446	-6.42374			331.446	-4.26368			331.446	-5.80045
	331.447	-6.42129			331.447	-4.25923			331.447	-5.78863
	331.448	-6.418			331.448	-4.25479			331.448	-5.7768
	331.449	-6.4131			331.449	-4.25032			331.449	-5.76497
	331.45	-6.40821			331.45	-4.24644			331.45	-5.75322
	331.451	-6.40331			331.451	-4.24263			331.451	-5.74167
	331.452	-6.39842			331.452	-4.23883			331.452	-5.73013
	331.453	-6.39352			331.453	-4.23502			331.453	-5.71858
	331.454	-6.38863			331.454	-4.2312			331.454	-5.70703
	331.455	-6.38153			331.455	-4.22739			331.455	-5.69549
	331.456	-6.37415			331.456	-4.22393			331.456	-5.68398
	331.457	-6.36679			331.457	-4.2211			331.457	-5.67331
	331.458	-6.35943			331.458	-4.21828			331.458	-5.66283
	331.459	-6.35207			331.459	-4.21546			331.459	-5.65234
	331.46	-6.34476			331.46	-4.21264			331.46	-5.64185
	331.461	-6.33638			331.461	-4.20981			331.461	-5.63144
	331.462	-6.32681			331.462	-4.20699			331.462	-5.62092
	331.463	-6.31725			331.463	-4.2051			331.463	-5.61115
	331.464	-6.30768			331.464	-4.20339			331.464	-5.60234
	331.465	-6.29819			331.465	-4.20167			331.465	-5.59352
	331.466	-6.28858			331.466	-4.19996			331.466	-5.58473
	331.467	-6.27907			331.467	-4.19824			331.467	-5.5759
	331.468	-6.26793			331.468	-4.19653			331.468	-5.5671
	331.469	-6.25671			331.469	-4.19522			331.469	-5.55829
	331.47	-6.24555			331.47	-4.19471			331.47	-5.55147
	331.471	-6.2343			331.471	-4.19421			331.471	-5.54474
	331.472	-6.22311			331.472	-4.19371			331.472	-5.53805
	331.473	-6.21193			331.473	-4.19321			331.473	-5.53133
	331.474	-6.20028			331.474	-4.19271			331.474	-5.52462
	331.475	-6.18796			331.475	-4.1922			331.475	-5.5179
	331.476	-6.17569			331.476	-4.19295			331.476	-5.51223
	331.477	-6.16338			331.477	-4.19399			331.477	-5.50776
	331.478	-6.15107			331.478	-4.19503			331.478	-5.50329
	331.479	-6.13875			331.479	-4.19607			331.479	-5.49881
	331.48	-6.12639			331.48	-4.1971			331.48	-5.49434
	331.481	-6.11411			331.481	-4.19814			331.481	-5.48988
	331.482	-6.10177			331.482	-4.19963			331.482	-5.48541
	331.483	-6.08943			331.483	-4.20219			331.483	-5.48314
	331.484	-6.07709			331.484	-4.20478			331.484	-5.48087
	331.485	-6.06477			331.485	-4.20734			331.485	-5.4786
	331.486	-6.05242			331.486	-4.20991			331.486	-5.47633
	331.487	-6.04042			331.487	-4.21249			331.487	-5.47406
	331.488	-6.02898			331.488	-4.21507			331.488	-5.4718
	331.489	-6.01755			331.489	-4.21906			331.489	-5.47054
	331.49	-6.00616			331.49	-4.22334			331.49	-5.47017
	331.491	-5.9947			331.491	-4.22765			331.491	-5.4698
	331.492	-5.98329			331.492	-4.23196			331.492	-5.46943
	331.493	-5.97189			331.493	-4.23627			331.493	-5.46906
	331.494	-5.96197			331.494	-4.24056			331.494	-5.46869
	331.495	-5.95237			331.495	-4.24554			331.495	-5.46845
	331.496	-5.94271			331.496	-4.2517			331.496	-5.46948
	331.497	-5.9331			331.497	-4.25787			331.497	-5.4705
	331.498	-5.92349			331.498	-4.26403			331.498	-5.47152
	331.499	-5.91387			331.499	-4.27011			331.499	-5.47255
	331.5	-5.90505			331.5	-4.2763			331.5	-5.47358
	331.501	-5.89807			331.501	-4.28242			331.501	-5.47461
	331.502	-5.89112			331.502	-4.29034			331.502	-5.47619
	331.503	-5.88418			331.503	-4.29852			331.503	-5.47803
	331.504	-5.87723			331.504	-4.30665			331.504	-5.47986
	331.505	-5.87028			331.505	-4.31485			331.505	-5.4817
	331.506	-5.86331			331.506	-4.323			331.506	-5.48353
	331.507	-5.85882			331.507	-4.33115			331.507	-5.48536
	331.508	-5.85525			331.508	-4.33997			331.508	-5.48728
	331.509	-5.85168			331.509	-4.3501			331.509	-5.48936
	331.51	-5.84812			331.51	-4.36016			331.51	-5.49144
	331.511	-5.84452			331.511	-4.37026			331.511	-5.49352
	331.512	-5.84096			331.512	-4.38036			331.512	-5.49559
	331.513	-5.83803			331.513	-4.39047			331.513	-5.49767
	331.514	-5.83821			331.514	-4.40066			331.514	-5.49975
	331.515	-5.83839			331.515	-4.41226			331.515	-5.50164
	331.516	-5.83858			331.516	-4.42426			331.516	-5.50356
	331.517	-5.83876			331.517	-4.43626			331.517	-5.50546
	331.518	-5.83894			331.518	-4.44826			331.518	-5.50735
	331.519	-5.83912			331.519	-4.46032			331.519	-5.50924
	331.52	-5.84173			331.52	-4.4723			331.52	-5.51111
	331.521	-5.84563			331.521	-4.48491			331.521	-5.51259
	331.522	-5.84954			331.522	-4.49863			331.522	-5.51371
	331.523	-5.85345			331.523	-4.51234			331.523	-5.51484
	331.524	-5.85735			331.524	-4.52601			331.524	-5.51596
	331.525	-5.86126			331.525	-4.53974			331.525	-5.51708
	331.526	-5.86564			331.526	-4.55343			331.526	-5.5182
	331.527	-5.8731			331.527	-4.56712			331.527	-5.5192
	331.528	-5.88056			331.528	-4.58181			331.528	-5.51904
	331.529	-5.88802			331.529	-4.59653			331.529	-5.51888
	331.53	-5.89549			331.53	-4.61141			331.53	-5.51872
	331.531	-5.90301			331.531	-4.62618			331.531	-5.51856
	331.532	-5.91046			331.532	-4.64095			331.532	-5.51841
	331.533	-5.9199			331.533	-4.65572			331.533	-5.51825
	331.534	-5.93051			331.534	-4.67072			331.534	-5.51714
	331.535	-5.94113			331.535	-4.68601			331.535	-5.51548
	331.536	-5.95181			331.536	-4.70133			331.536	-5.51383
	331.537	-5.96241			331.537	-4.71665			331.537	-5.51217
	331.538	-5.97307			331.538	-4.73197			331.538	-5.5105
	331.539	-5.9841			331.539	-4.74751			331.539	-5.50884
	331.54	-5.99743			331.54	-4.76275			331.54	-5.50685
	331.541	-6.01069			331.541	-4.77776			331.541	-5.50358
	331.542	-6.02403			331.542	-4.7927			331.542	-5.50032
	331.543	-6.03732			331.543	-4.80765			331.543	-5.49706
	331.544	-6.05061			331.544	-4.82281			331.544	-5.4938
	331.545	-6.0639			331.545	-4.83769			331.545	-5.49055
	331.546	-6.07832			331.546	-4.85276			331.546	-5.48728
	331.547	-6.09358			331.547	-4.86725			331.547	-5.48266
	331.548	-6.10871			331.548	-4.88105			331.548	-5.47766
	331.549	-6.12385			331.549	-4.89487			331.549	-5.47266
	331.55	-6.13898			331.55	-4.90867			331.55	-5.46765
	331.551	-6.15405			331.551	-4.92248			331.551	-5.46265
	331.552	-6.16937			331.552	-4.93628			331.552	-5.45765
	331.553	-6.18558			331.553	-4.94996			331.553	-5.45208
	331.554	-6.2018			331.554	-4.96146			331.554	-5.44552
	331.555	-6.21802			331.555	-4.97315			331.555	-5.43893
	331.556	-6.23428			331.556	-4.98472			331.556	-5.43238
	331.557	-6.25049			331.557	-4.99628			331.557	-5.42581
	331.558	-6.26673			331.558	-5.00785			331.558	-5.41923
	331.559	-6.28308			331.559	-5.01922			331.559	-5.41265
	331.56	-6.29949			331.56	-5.02894			331.56	-5.4046
	331.561	-6.316			331.561	-5.03736			331.561	-5.39649
	331.562	-6.33239			331.562	-5.04577			331.562	-5.38838
	331.563	-6.34886			331.563	-5.05419			331.563	-5.38027
	331.564	-6.36532			331.564	-5.06254			331.564	-5.37216
	331.565	-6.38171			331.565	-5.07097			331.565	-5.36406
	331.566	-6.39755			331.566	-5.07894			331.566	-5.35524
	331.567	-6.41325			331.567	-5.08365			331.567	-5.34589
	331.568	-6.42904			331.568	-5.08836			331.568	-5.33654
	331.569	-6.44483			331.569	-5.09309			331.569	-5.32719
	331.57	-6.46062			331.57	-5.0978			331.57	-5.31784
	331.571	-6.47653			331.571	-5.10252			331.571	-5.30849
	331.572	-6.49136			331.572	-5.10725			331.572	-5.29898
	331.573	-6.50575			331.573	-5.10961			331.573	-5.28866
	331.574	-6.52013			331.574	-5.11036			331.574	-5.27833
	331.575	-6.53451			331.575	-5.11111			331.575	-5.26802
	331.576	-6.54898			331.576	-5.11185			331.576	-5.25769
	331.577	-6.56334			331.577	-5.1126			331.577	-5.24738
	331.578	-6.57737			331.578	-5.11335			331.578	-5.23706
	331.579	-6.58964			331.579	-5.11361			331.579	-5.22619
	331.58	-6.60191			331.58	-5.11007			331.58	-5.21508
	331.581	-6.61421			331.581	-5.10652			331.581	-5.20402
	331.582	-6.62648			331.582	-5.10297			331.582	-5.19296
	331.583	-6.63876			331.583	-5.09942			331.583	-5.1819
	331.584	-6.65105			331.584	-5.09587			331.584	-5.17085
	331.585	-6.66137			331.585	-5.09232			331.585	-5.15965
	331.586	-6.67109			331.586	-5.08609			331.586	-5.14824
	331.587	-6.68079			331.587	-5.07842			331.587	-5.13683
	331.588	-6.69049			331.588	-5.07075			331.588	-5.12541
	331.589	-6.70019			331.589	-5.06315			331.589	-5.11396
	331.59	-6.70984			331.59	-5.05547			331.59	-5.10257
	331.591	-6.71863			331.591	-5.04784			331.591	-5.09113
	331.592	-6.72547			331.592	-5.03957			331.592	-5.07953
	331.593	-6.73231			331.593	-5.02829			331.593	-5.06792
	331.594	-6.73915			331.594	-5.0171			331.594	-5.05629
	331.595	-6.74598			331.595	-5.00579			331.595	-5.0447
	331.596	-6.75282			331.596	-4.99456			331.596	-5.03307
	331.597	-6.75966			331.597	-4.98333			331.597	-5.02145
	331.598	-6.76381			331.598	-4.97209			331.598	-5.00993
	331.599	-6.7676			331.599	-4.95919			331.599	-4.99854
	331.6	-6.77141			331.6	-4.94537			331.6	-4.98709
	331.601	-6.77519			331.601	-4.93157			331.601	-4.97569
	331.602	-6.77899			331.602	-4.91777			331.602	-4.96429
	331.603	-6.78279			331.603	-4.90397			331.603	-4.95289
	331.604	-6.78522			331.604	-4.89009			331.604	-4.94152
	331.605	-6.7859			331.605	-4.8761			331.605	-4.93049
	331.606	-6.78658			331.606	-4.86067			331.606	-4.91946
	331.607	-6.78725			331.607	-4.84524			331.607	-4.90842
	331.608	-6.78793			331.608	-4.82981			331.608	-4.89739
	331.609	-6.78861			331.609	-4.81428			331.609	-4.88627
	331.61	-6.78926			331.61	-4.79888			331.61	-4.87527
	331.611	-6.78687			331.611	-4.78339			331.611	-4.86461
	331.612	-6.78448			331.612	-4.76762			331.612	-4.85412
	331.613	-6.78209			331.613	-4.75168			331.613	-4.84364
	331.614	-6.7797			331.614	-4.73567			331.614	-4.83308
	331.615	-6.77731			331.615	-4.71975			331.615	-4.82262
	331.616	-6.77492			331.616	-4.70378			331.616	-4.81209
	331.617	-6.77085			331.617	-4.68781			331.617	-4.80181
	331.618	-6.76557			331.618	-4.67192			331.618	-4.79206
	331.619	-6.76029			331.619	-4.65653			331.619	-4.78229
	331.62	-6.75501			331.62	-4.64113			331.62	-4.77254
	331.621	-6.74973			331.621	-4.62573			331.621	-4.76278
	331.622	-6.74445			331.622	-4.61034			331.622	-4.75302
	331.623	-6.73878			331.623	-4.59494			331.623	-4.74326
	331.624	-6.73097			331.624	-4.5796			331.624	-4.73436
	331.625	-6.72314			331.625	-4.56505			331.625	-4.72545
	331.626	-6.71534			331.626	-4.55094			331.626	-4.71656
	331.627	-6.70752			331.627	-4.53684			331.627	-4.70767
	331.628	-6.69969			331.628	-4.52273			331.628	-4.69879
	331.629	-6.69187			331.629	-4.50866			331.629	-4.68999
	331.63	-6.68254			331.63	-4.49454			331.63	-4.6817
	331.631	-6.67271			331.631	-4.4809			331.631	-4.67388
	331.632	-6.66286			331.632	-4.4691			331.632	-4.66607
	331.633	-6.65301			331.633	-4.45729			331.633	-4.65825
	331.634	-6.64315			331.634	-4.44548			331.634	-4.65054
	331.635	-6.63332			331.635	-4.43368			331.635	-4.6427
	331.636	-6.62292			331.636	-4.42187			331.636	-4.63519
	331.637	-6.61147			331.637	-4.41006			331.637	-4.62876
	331.638	-6.60001			331.638	-4.40019			331.638	-4.62232
	331.639	-6.58855			331.639	-4.3911			331.639	-4.61592
	331.64	-6.57718			331.64	-4.38205			331.64	-4.60948
	331.641	-6.5657			331.641	-4.37297			331.641	-4.60306
	331.642	-6.55429			331.642	-4.3639			331.642	-4.59665
	331.643	-6.5421			331.643	-4.35482			331.643	-4.5914
	331.644	-6.52983			331.644	-4.34647			331.644	-4.58654
	331.645	-6.51765			331.645	-4.34064			331.645	-4.58172
	331.646	-6.50535			331.646	-4.33481			331.646	-4.57687
	331.647	-6.49313			331.647	-4.32898			331.647	-4.57203
	331.648	-6.48091			331.648	-4.32315			331.648	-4.56716
	331.649	-6.46854			331.649	-4.31734			331.649	-4.56282
	331.65	-6.45606			331.65	-4.3115			331.65	-4.55966
	331.651	-6.4435			331.651	-4.3082			331.651	-4.55649
	331.652	-6.43099			331.652	-4.30577			331.652	-4.55332
	331.653	-6.41849			331.653	-4.30334			331.653	-4.55017
	331.654	-6.40598			331.654	-4.30092			331.654	-4.547
	331.655	-6.39351			331.655	-4.29849			331.655	-4.54384
	331.656	-6.38125			331.656	-4.29607			331.656	-4.54223
	331.657	-6.36902			331.657	-4.29443			331.657	-4.54086
	331.658	-6.3568			331.658	-4.29514			331.658	-4.5395
	331.659	-6.34458			331.659	-4.29586			331.659	-4.53813
	331.66	-6.33232			331.66	-4.29658			331.66	-4.53677
	331.661	-6.32011			331.661	-4.29729			331.661	-4.53541
	331.662	-6.30829			331.662	-4.29801			331.662	-4.53481
	331.663	-6.2969			331.663	-4.29872			331.663	-4.53536
	331.664	-6.28551			331.664	-4.30166			331.664	-4.53592
	331.665	-6.274			331.665	-4.3054			331.665	-4.53648
	331.666	-6.26265			331.666	-4.30912			331.666	-4.53703
	331.667	-6.2512			331.667	-4.31284			331.667	-4.53759
	331.668	-6.23978			331.668	-4.31657			331.668	-4.53814
	331.669	-6.22963			331.669	-4.3203			331.669	-4.54061
	331.67	-6.21938			331.67	-4.32462			331.67	-4.54333
	331.671	-6.20926			331.671	-4.33096			331.671	-4.54605
	331.672	-6.19905			331.672	-4.33731			331.672	-4.54876
	331.673	-6.18885			331.673	-4.34366			331.673	-4.55147
	331.674	-6.17864			331.674	-4.35002			331.674	-4.5542
	331.675	-6.16929			331.675	-4.35636			331.675	-4.55764
	331.676	-6.1605			331.676	-4.36272			331.676	-4.56251
	331.677	-6.15171			331.677	-4.37057			331.677	-4.56737
	331.678	-6.14291			331.678	-4.379			331.678	-4.57224
	331.679	-6.13412			331.679	-4.3874			331.679	-4.5771
	331.68	-6.1254			331.68	-4.39585			331.68	-4.58197
	331.681	-6.11685			331.681	-4.40426			331.681	-4.58683
	331.682	-6.10941			331.682	-4.41268			331.682	-4.59332
	331.683	-6.10197			331.683	-4.42142			331.683	-4.60025
	331.684	-6.09453			331.684	-4.43136			331.684	-4.60718
	331.685	-6.08713			331.685	-4.44143			331.685	-4.61411
	331.686	-6.07968			331.686	-4.45142			331.686	-4.62103
	331.687	-6.07226			331.687	-4.46141			331.687	-4.62796
	331.688	-6.06583			331.688	-4.4714			331.688	-4.63531
	331.689	-6.05971			331.689	-4.48133			331.689	-4.64407
	331.69	-6.05361			331.69	-4.49196			331.69	-4.65285
	331.691	-6.04749			331.691	-4.5029			331.691	-4.66162
	331.692	-6.04138			331.692	-4.51383			331.692	-4.67038
	331.693	-6.03526			331.693	-4.52477			331.693	-4.67914
	331.694	-6.02952			331.694	-4.53572			331.694	-4.68791
	331.695	-6.02461			331.695	-4.54665			331.695	-4.69767
	331.696	-6.0197			331.696	-4.55764			331.696	-4.70793
	331.697	-6.01479			331.697	-4.5693			331.697	-4.71819
	331.698	-6.00988			331.698	-4.58097			331.698	-4.72845
	331.699	-6.00498			331.699	-4.59269			331.699	-4.73879
	331.7	-6.00006			331.7	-4.60434			331.7	-4.74903
	331.701	-5.99608			331.701	-4.61604			331.701	-4.75945
	331.702	-5.99226			331.702	-4.62774			331.702	-4.77083
	331.703	-5.98843			331.703	-4.63949			331.703	-4.78221
	331.704	-5.98461			331.704	-4.65139			331.704	-4.79368
	331.705	-5.98078			331.705	-4.66318			331.705	-4.80504
	331.706	-5.97695			331.706	-4.67504			331.706	-4.81647
	331.707	-5.97344			331.707	-4.68691			331.707	-4.8279
	331.708	-5.97039			331.708	-4.69877			331.708	-4.83969
	331.709	-5.96733			331.709	-4.71074			331.709	-4.85172
	331.71	-5.96428			331.71	-4.72231			331.71	-4.86375
	331.711	-5.96122			331.711	-4.73396			331.711	-4.87578
	331.712	-5.95817			331.712	-4.74561			331.712	-4.88781
	331.713	-5.95512			331.713	-4.75727			331.713	-4.89984
	331.714	-5.9525			331.714	-4.76904			331.714	-4.91185
	331.715	-5.94991			331.715	-4.78065			331.715	-4.92384
	331.716	-5.94732			331.716	-4.79209			331.716	-4.93581
	331.717	-5.94473			331.717	-4.8032			331.717	-4.94778
	331.718	-5.94213			331.718	-4.81432			331.718	-4.95975
	331.719	-5.93955			331.719	-4.82551			331.719	-4.97178
	331.72	-5.93702			331.72	-4.8366			331.72	-4.98374
	331.721	-5.93456			331.721	-4.84776			331.721	-4.99535
	331.722	-5.93211			331.722	-4.8589			331.722	-5.00667
	331.723	-5.92965			331.723	-4.86933			331.723	-5.018
	331.724	-5.9272			331.724	-4.87975			331.724	-5.02946
	331.725	-5.92474			331.725	-4.89018			331.725	-5.04075
	331.726	-5.92229			331.726	-4.90061			331.726	-5.05215
	331.727	-5.91961			331.727	-4.91103			331.727	-5.06341
	331.728	-5.91694			331.728	-4.92146			331.728	-5.07358
	331.729	-5.91425			331.729	-4.93131			331.729	-5.08388
	331.73	-5.91158			331.73	-4.94087			331.73	-5.09401
	331.731	-5.9089			331.731	-4.95039			331.731	-5.10425
	331.732	-5.90622			331.732	-4.9599			331.732	-5.11449
	331.733	-5.90338			331.733	-4.96941			331.733	-5.12473
	331.734	-5.9004			331.734	-4.97887			331.734	-5.13374
	331.735	-5.89743			331.735	-4.98824			331.735	-5.14209
	331.736	-5.89445			331.736	-4.99644			331.736	-5.15049
	331.737	-5.89147			331.737	-5.00463			331.737	-5.1589
	331.738	-5.88849			331.738	-5.01283			331.738	-5.16732
	331.739	-5.88551			331.739	-5.02101			331.739	-5.17571
	331.74	-5.88227			331.74	-5.02921			331.74	-5.18346
	331.741	-5.87905			331.741	-5.0374			331.741	-5.18982
	331.742	-5.87582			331.742	-5.04442			331.742	-5.19618
	331.743	-5.8726			331.743	-5.05076			331.743	-5.2025
	331.744	-5.86939			331.744	-5.0571			331.744	-5.20888
	331.745	-5.86616			331.745	-5.06344			331.745	-5.21522
	331.746	-5.86294			331.746	-5.06978			331.746	-5.22155
	331.747	-5.85971			331.747	-5.07612			331.747	-5.22578
	331.748	-5.85648			331.748	-5.08215			331.748	-5.22986
	331.749	-5.85327			331.749	-5.08628			331.749	-5.23399
	331.75	-5.85004			331.75	-5.09042			331.75	-5.23808
	331.751	-5.84682			331.751	-5.09456			331.751	-5.24217
	331.752	-5.8436			331.752	-5.09869			331.752	-5.24627
	331.753	-5.84046			331.753	-5.10283			331.753	-5.24914
	331.754	-5.83733			331.754	-5.10698			331.754	-5.25097
	331.755	-5.83419			331.755	-5.10954			331.755	-5.25279
	331.756	-5.83105			331.756	-5.11123			331.756	-5.25462
	331.757	-5.82791			331.757	-5.11292			331.757	-5.25644
	331.758	-5.82477			331.758	-5.11461			331.758	-5.25827
	331.759	-5.8218			331.759	-5.11632			331.759	-5.2599
	331.76	-5.819			331.76	-5.11801			331.76	-5.25972
	331.761	-5.8162			331.761	-5.11927			331.761	-5.25955
	331.762	-5.8134			331.762	-5.11831			331.762	-5.25937
	331.763	-5.81059			331.763	-5.11734			331.763	-5.2592
	331.764	-5.80779			331.764	-5.11637			331.764	-5.25902
	331.765	-5.80499			331.765	-5.1154			331.765	-5.25885
	331.766	-5.80302			331.766	-5.11444			331.766	-5.25749
	331.767	-5.80108			331.767	-5.11347			331.767	-5.25549
	331.768	-5.79913			331.768	-5.11056			331.768	-5.25348
	331.769	-5.79718			331.769	-5.10693			331.769	-5.25149
	331.77	-5.79523			331.77	-5.10328			331.77	-5.24949
	331.771	-5.79328			331.771	-5.09964			331.771	-5.24748
	331.772	-5.79195			331.772	-5.09601			331.772	-5.24523
	331.773	-5.79132			331.773	-5.0924			331.773	-5.24204
	331.774	-5.79069			331.774	-5.08808			331.774	-5.23889
	331.775	-5.79007			331.775	-5.08208			331.775	-5.23571
	331.776	-5.78944			331.776	-5.07608			331.776	-5.23254
	331.777	-5.78881			331.777	-5.07008			331.777	-5.22936
	331.778	-5.78818			331.778	-5.06412			331.778	-5.22618
	331.779	-5.78936			331.779	-5.05809			331.779	-5.22248
	331.78	-5.79058			331.78	-5.05213			331.78	-5.21867
	331.781	-5.79181			331.781	-5.0446			331.781	-5.21486
	331.782	-5.79304			331.782	-5.03664			331.782	-5.21104
	331.783	-5.79427			331.783	-5.02874			331.783	-5.20725
	331.784	-5.79549			331.784	-5.02074			331.784	-5.20343
	331.785	-5.79795			331.785	-5.01283			331.785	-5.19964
	331.786	-5.8016			331.786	-5.00491			331.786	-5.19589
	331.787	-5.80525			331.787	-4.99666			331.787	-5.19214
	331.788	-5.80889			331.788	-4.9874			331.788	-5.18838
	331.789	-5.81251			331.789	-4.97823			331.789	-5.18463
	331.79	-5.81617			331.79	-4.96895			331.79	-5.18088
	331.791	-5.81984			331.791	-4.95974			331.791	-5.17714
	331.792	-5.82611			331.792	-4.95052			331.792	-5.17412
	331.793	-5.83238			331.793	-4.94131			331.793	-5.17108
	331.794	-5.83861			331.794	-4.93166			331.794	-5.16806
	331.795	-5.8449			331.795	-4.92179			331.795	-5.16503
	331.796	-5.85114			331.796	-4.91192			331.796	-5.162
	331.797	-5.85739			331.797	-4.90205			331.797	-5.15897
	331.798	-5.86501			331.798	-4.89219			331.798	-5.15673
	331.799	-5.87404			331.799	-4.88223			331.799	-5.15493
	331.8	-5.88308			331.8	-4.8724			331.8	-5.15312
	331.801	-5.89211			331.801	-4.86269			331.801	-5.15132
	331.802	-5.90115			331.802	-4.85298			331.802	-5.14951
	331.803	-5.91018			331.803	-4.84326			331.803	-5.14772
	331.804	-5.91922			331.804	-4.83344			331.804	-5.14636
	331.805	-5.93084			331.805	-4.82376			331.805	-5.14625
	331.806	-5.9426			331.806	-4.81398			331.806	-5.14614
	331.807	-5.95436			331.807	-4.8049			331.807	-5.14603
	331.808	-5.96612			331.808	-4.79637			331.808	-5.14592
	331.809	-5.97787			331.809	-4.7878			331.809	-5.14581
	331.81	-5.98963			331.81	-4.77927			331.81	-5.1457
	331.811	-6.00237			331.811	-4.77072			331.811	-5.14727
	331.812	-6.01648			331.812	-4.76216			331.812	-5.14913
	331.813	-6.0306			331.813	-4.75372			331.813	-5.151
	331.814	-6.04465			331.814	-4.74717			331.814	-5.15286
	331.815	-6.0588			331.815	-4.74066			331.815	-5.15472
	331.816	-6.07287			331.816	-4.73412			331.816	-5.15658
	331.817	-6.08694			331.817	-4.72758			331.817	-5.15938
	331.818	-6.10251			331.818	-4.72105			331.818	-5.16346
	331.819	-6.11826			331.819	-4.71445			331.819	-5.16752
	331.82	-6.13407			331.82	-4.70949			331.82	-5.17159
	331.821	-6.14983			331.821	-4.7056			331.821	-5.17565
	331.822	-6.16559			331.822	-4.70171			331.822	-5.1797
	331.823	-6.18135			331.823	-4.69782			331.823	-5.18377
	331.824	-6.19746			331.824	-4.69391			331.824	-5.19002
	331.825	-6.21398			331.825	-4.69003			331.825	-5.19628
	331.826	-6.23062			331.826	-4.68656			331.826	-5.20253
	331.827	-6.24727			331.827	-4.68567			331.827	-5.20878
	331.828	-6.26391			331.828	-4.68477			331.828	-5.21504
	331.829	-6.28068			331.829	-4.68387			331.829	-5.22129
	331.83	-6.29724			331.83	-4.68298			331.83	-5.22877
	331.831	-6.31374			331.831	-4.68208			331.831	-5.23726
	331.832	-6.33017			331.832	-4.68119			331.832	-5.24575
	331.833	-6.34659			331.833	-4.68267			331.833	-5.25424
	331.834	-6.36304			331.834	-4.6851			331.834	-5.26273
	331.835	-6.37946			331.835	-4.68755			331.835	-5.27122
	331.836	-6.3959			331.836	-4.68999			331.836	-5.27992
	331.837	-6.41201			331.837	-4.69243			331.837	-5.29047
	331.838	-6.4272			331.838	-4.69486			331.838	-5.30107
	331.839	-6.44238			331.839	-4.6981			331.839	-5.31164
	331.84	-6.45757			331.84	-4.70362			331.84	-5.3222
	331.841	-6.47276			331.841	-4.70914			331.841	-5.33276
	331.842	-6.48794			331.842	-4.71467			331.842	-5.34326
	331.843	-6.50312			331.843	-4.72017			331.843	-5.35501
	331.844	-6.51669			331.844	-4.72571			331.844	-5.36738
	331.845	-6.52964			331.845	-4.73121			331.845	-5.37974
	331.846	-6.54266			331.846	-4.73868			331.846	-5.39211
	331.847	-6.55567			331.847	-4.74666			331.847	-5.40446
	331.848	-6.56869			331.848	-4.75464			331.848	-5.41683
	331.849	-6.58174			331.849	-4.76263			331.849	-5.42938
	331.85	-6.59395			331.85	-4.77061			331.85	-5.44321
	331.851	-6.60397			331.851	-4.77858			331.851	-5.45704
	331.852	-6.61398			331.852	-4.78709			331.852	-5.47095
	331.853	-6.624			331.853	-4.79682			331.853	-5.48474
	331.854	-6.63397			331.854	-4.80652			331.854	-5.49862
	331.855	-6.64401			331.855	-4.81625			331.855	-5.5125
	331.856	-6.65399			331.856	-4.82597			331.856	-5.52699
	331.857	-6.66125			331.857	-4.8357			331.857	-5.54187
	331.858	-6.66772			331.858	-4.84543			331.858	-5.55666
	331.859	-6.67415			331.859	-4.85592			331.859	-5.57151
	331.86	-6.68064			331.86	-4.86659			331.86	-5.58637
	331.861	-6.68709			331.861	-4.87726			331.861	-5.60122
	331.862	-6.69353			331.862	-4.88793			331.862	-5.61616
	331.863	-6.69897			331.863	-4.8986			331.863	-5.63155
	331.864	-6.70157			331.864	-4.90927			331.864	-5.64693
	331.865	-6.70418			331.865	-4.91992			331.865	-5.66231
	331.866	-6.70679			331.866	-4.93054			331.866	-5.67768
	331.867	-6.70939			331.867	-4.94115			331.867	-5.69305
	331.868	-6.71199			331.868	-4.95178			331.868	-5.70843
	331.869	-6.7146			331.869	-4.96239			331.869	-5.72392
	331.87	-6.7145			331.87	-4.97301			331.87	-5.73945
	331.871	-6.7134			331.871	-4.98363			331.871	-5.75498
	331.872	-6.7123			331.872	-4.99363			331.872	-5.77051
	331.873	-6.7112			331.873	-5.00349			331.873	-5.78604
	331.874	-6.7101			331.874	-5.0134			331.874	-5.80157
	331.875	-6.709			331.875	-5.02327			331.875	-5.81703
	331.876	-6.70729			331.876	-5.03315			331.876	-5.8323
	331.877	-6.70308			331.877	-5.04302			331.877	-5.84754
	331.878	-6.69886			331.878	-5.05222			331.878	-5.86282
	331.879	-6.69465			331.879	-5.06051			331.879	-5.87807
	331.88	-6.6904			331.88	-5.06872			331.88	-5.89332
	331.881	-6.68619			331.881	-5.07694			331.881	-5.90857
	331.882	-6.68196			331.882	-5.08515			331.882	-5.9231
	331.883	-6.67617			331.883	-5.09331			331.883	-5.93746
	331.884	-6.66962			331.884	-5.10155			331.884	-5.95181
	331.885	-6.66299			331.885	-5.10792			331.885	-5.96615
	331.886	-6.65646			331.886	-5.11396			331.886	-5.98049
	331.887	-6.64987			331.887	-5.12001			331.887	-5.9949
	331.888	-6.64327			331.888	-5.12604			331.888	-6.00877
	331.889	-6.63644			331.889	-5.1321			331.889	-6.02171
	331.89	-6.62856			331.89	-5.13813			331.89	-6.03466
	331.891	-6.62079			331.891	-5.14342			331.891	-6.0476
	331.892	-6.61295			331.892	-5.1469			331.892	-6.06068
	331.893	-6.60511			331.893	-5.15041			331.893	-6.07358
	331.894	-6.59725			331.894	-5.15387			331.894	-6.0866
	331.895	-6.58942			331.895	-5.15737			331.895	-6.09793
	331.896	-6.58153			331.896	-5.16087			331.896	-6.109
	331.897	-6.57362			331.897	-5.16437			331.897	-6.12017
	331.898	-6.56572			331.898	-5.16589			331.898	-6.13121
	331.899	-6.55785			331.899	-5.16675			331.899	-6.14233
	331.9	-6.54992			331.9	-5.1676			331.9	-6.15346
	331.901	-6.54204			331.901	-5.16846			331.901	-6.16348
	331.902	-6.53452			331.902	-5.16931			331.902	-6.17223
	331.903	-6.52765			331.903	-5.17018			331.903	-6.181
	331.904	-6.52084			331.904	-5.17029			331.904	-6.18976
	331.905	-6.51394			331.905	-5.16837			331.905	-6.19851
	331.906	-6.50711			331.906	-5.16645			331.906	-6.20727
	331.907	-6.50028			331.907	-5.16453			331.907	-6.21573
	331.908	-6.49345			331.908	-5.16262			331.908	-6.22169
	331.909	-6.4886			331.909	-5.1607			331.909	-6.22758
	331.91	-6.48388			331.91	-5.15879			331.91	-6.23348
	331.911	-6.47919			331.911	-5.15474			331.911	-6.23938
	331.912	-6.47451			331.912	-5.15024			331.912	-6.24522
	331.913	-6.46983			331.913	-5.14577			331.913	-6.25113
	331.914	-6.46516			331.914	-5.14126			331.914	-6.25514
	331.915	-6.46174			331.915	-5.13678			331.915	-6.25807
	331.916	-6.46006			331.916	-5.1323			331.916	-6.26099
	331.917	-6.45837			331.917	-5.12701			331.917	-6.26393
	331.918	-6.45669			331.918	-5.12031			331.918	-6.26686
	331.919	-6.45499			331.919	-5.1136			331.919	-6.26979
	331.92	-6.45331			331.92	-5.10689			331.92	-6.27216
	331.921	-6.45162			331.921	-5.10019			331.921	-6.27177
	331.922	-6.4532			331.922	-5.09348			331.922	-6.27139
	331.923	-6.45504			331.923	-5.08678			331.923	-6.271
	331.924	-6.45689			331.924	-5.07828			331.924	-6.27062
	331.925	-6.45873			331.925	-5.06952			331.925	-6.27023
	331.926	-6.46057			331.926	-5.06077			331.926	-6.26985
	331.927	-6.46242			331.927	-5.05202			331.927	-6.2671
	331.928	-6.46588			331.928	-5.04329			331.928	-6.2635
	331.929	-6.47127			331.929	-5.03452			331.929	-6.25991
	331.93	-6.47665			331.93	-5.02512			331.93	-6.25631
	331.931	-6.48203			331.931	-5.01467			331.931	-6.25273
	331.932	-6.48742			331.932	-5.00421			331.932	-6.24913
	331.933	-6.4928			331.933	-4.9938			331.933	-6.24464
	331.934	-6.49814			331.934	-4.98332			331.934	-6.23809
	331.935	-6.50681			331.935	-4.97289			331.935	-6.23155
	331.936	-6.51543			331.936	-4.96246			331.936	-6.22501
	331.937	-6.52405			331.937	-4.95075			331.937	-6.21846
	331.938	-6.53267			331.938	-4.9389			331.938	-6.21192
	331.939	-6.54121			331.939	-4.92698			331.939	-6.20538
	331.94	-6.54987			331.94	-4.91512			331.94	-6.19668
	331.941	-6.55983			331.941	-4.90325			331.941	-6.18763
	331.942	-6.57116			331.942	-4.89139			331.942	-6.17854
	331.943	-6.5825			331.943	-4.87914			331.943	-6.16948
	331.944	-6.59378			331.944	-4.86599			331.944	-6.16042
	331.945	-6.60514			331.945	-4.85291			331.945	-6.15136
	331.946	-6.61644			331.946	-4.83983			331.946	-6.14154
	331.947	-6.62774			331.947	-4.82675			331.947	-6.13058
	331.948	-6.64086			331.948	-4.81374			331.948	-6.1196
	331.949	-6.65406			331.949	-4.80062			331.949	-6.10862
	331.95	-6.66724			331.95	-4.78703			331.95	-6.09763
	331.951	-6.68044			331.951	-4.7733			331.951	-6.08653
	331.952	-6.69364			331.952	-4.75957			331.952	-6.07561
	331.953	-6.70683			331.953	-4.74589			331.953	-6.06344
	331.954	-6.72041			331.954	-4.73213			331.954	-6.05118
	331.955	-6.73435			331.955	-4.71843			331.955	-6.03893
	331.956	-6.74836			331.956	-4.70459			331.956	-6.02655
	331.957	-6.76237			331.957	-4.69025			331.957	-6.01436
	331.958	-6.77638			331.958	-4.67592			331.958	-6.00203
	331.959	-6.79042			331.959	-4.66159			331.959	-5.98942
	331.96	-6.80441			331.96	-4.64725			331.96	-5.97658
	331.961	-6.81806			331.961	-4.63291			331.961	-5.96373
	331.962	-6.83166			331.962	-4.61858			331.962	-5.95089
	331.963	-6.84526			331.963	-4.60416			331.963	-5.93804
	331.964	-6.85886			331.964	-4.58967			331.964	-5.9252
	331.965	-6.87247			331.965	-4.57519			331.965	-5.91238
	331.966	-6.88606			331.966	-4.56071			331.966	-5.89984
	331.967	-6.89913			331.967	-4.54623			331.967	-5.88718
	331.968	-6.91131			331.968	-4.53175			331.968	-5.8746
	331.969	-6.92349			331.969	-4.51725			331.969	-5.86203
	331.97	-6.93566			331.97	-4.50291			331.97	-5.84945
	331.971	-6.94784			331.971	-4.48856			331.971	-5.83699
	331.972	-6.96001			331.972	-4.4742			331.972	-5.82485
	331.973	-6.97219			331.973	-4.45984			331.973	-5.81297
	331.974	-6.98245			331.974	-4.44544			331.974	-5.80109
	331.975	-6.99237			331.975	-4.4311			331.975	-5.78921
	331.976	-7.00229			331.976	-4.41689			331.976	-5.77739
	331.977	-7.01221			331.977	-4.40287			331.977	-5.76548
	331.978	-7.02214			331.978	-4.38885			331.978	-5.75398
	331.979	-7.03204			331.979	-4.3748			331.979	-5.74317
	331.98	-7.04101			331.98	-4.3608			331.98	-5.73236
	331.981	-7.04804			331.981	-4.34676			331.981	-5.72157
	331.982	-7.05507			331.982	-4.33272			331.982	-5.71075
	331.983	-7.0621			331.983	-4.31944			331.983	-5.69995
	331.984	-7.06911			331.984	-4.3062			331.984	-5.68915
	331.985	-7.07615			331.985	-4.29302			331.985	-5.67949
	331.986	-7.08317			331.986	-4.2798			331.986	-5.66998
	331.987	-7.08751			331.987	-4.26658			331.987	-5.66048
	331.988	-7.09121			331.988	-4.25336			331.988	-5.65097
	331.989	-7.09491			331.989	-4.24047			331.989	-5.64147
	331.99	-7.09861			331.99	-4.22835			331.99	-5.63196
	331.991	-7.10231			331.991	-4.21619			331.991	-5.62299
	331.992	-7.10601			331.992	-4.20402			331.992	-5.61478
	331.993	-7.1088			331.993	-4.19186			331.993	-5.60656
	331.994	-7.10913			331.994	-4.17964			331.994	-5.59834
	331.995	-7.10945			331.995	-4.1675			331.995	-5.59012
	331.996	-7.10978			331.996	-4.15676			331.996	-5.58188
	331.997	-7.1101			331.997	-4.14633			331.997	-5.57366
	331.998	-7.11043			331.998	-4.1359			331.998	-5.56671
[truncated: 13,001 more rows]

## Sheet: Figure 4j
pH 8				pH 6				pH 4.5
-0.264	0.926716	0.795388		-0.208	0.978094	0.894014		-0.272	0.899539	0.73706
-0.24	0.932189	0.796389		-0.192	0.978141	0.894225		-0.256	0.906784	0.73749
-0.216	0.94092	0.797392		-0.176	0.981968	0.894437		-0.24	0.913082	0.737921
-0.192	0.948967	0.798396		-0.16	0.982991	0.894649		-0.224	0.919938	0.738351
-0.168	0.954309	0.799402		-0.144	0.984354	0.89486		-0.208	0.92674	0.738783
-0.144	0.963184	0.800409		-0.128	0.986734	0.895072		-0.192	0.934556	0.739214
-0.12	0.969494	0.801417		-0.112	0.989315	0.895284		-0.176	0.941406	0.739645
-0.096	0.977447	0.802426		-0.096	0.991997	0.895496		-0.16	0.9476	0.740077
-0.072	0.984347	0.803436		-0.08	0.992635	0.895708		-0.144	0.952747	0.740509
-0.048	0.989487	0.804448		-0.064	0.993573	0.89592		-0.128	0.960417	0.740942
-0.024	0.997977	0.805461		-0.048	0.99609	0.896132		-0.112	0.966629	0.741374
0	1.00122	0.806476		-0.032	0.996926	0.896344		-0.096	0.971779	0.741807
0.024	1.00074	0.805461		-0.016	0.999506	0.896557		-0.08	0.976443	0.74224
0.048	0.99094	0.804448		0	0.999665	0.896769		-0.064	0.98312	0.742673
0.072	0.984913	0.803436		0.016	1.00034	0.896557		-0.048	0.987665	0.743107
0.096	0.978106	0.802426		0.032	0.999275	0.896344		-0.032	0.993779	0.743541
0.12	0.969013	0.801417		0.048	0.999031	0.896132		-0.016	0.999087	0.743975
0.144	0.962703	0.800409		0.064	0.995477	0.89592		0	1.00077	0.744409
0.168	0.954327	0.799402		0.08	0.992381	0.895708		0.016	1.00273	0.743975
0.192	0.945562	0.798396		0.096	0.990165	0.895496		0.032	0.997994	0.743541
0.216	0.937106	0.797392		0.112	0.987849	0.895284		0.048	0.990803	0.743107
0.24	0.928764	0.796389		0.128	0.98685	0.895072		0.064	0.985576	0.742673
0.264	0.920277	0.795388		0.144	0.985305	0.89486		0.08	0.980987	0.74224
0.288	0.917339	0.794387		0.16	0.98315	0.894649		0.096	0.972886	0.741807
0.312	0.905005	0.793388		0.176	0.980792	0.894437		0.112	0.965532	0.741374
0.336	0.898868	0.79239		0.192	0.978586	0.894225		0.128	0.957157	0.740942
0.36	0.893751	0.791394		0.208	0.977761	0.894014		0.144	0.949308	0.740509
0.384	0.888188	0.790398		0.224	0.974745	0.893802		0.16	0.942229	0.740077
0.408	0.879833	0.789404		0.24	0.972996	0.89359		0.176	0.933257	0.739645
0.432	0.873116	0.788411		0.256	0.970379	0.893379		0.192	0.925803	0.739214
0.456	0.863751	0.78742		0.272	0.968297	0.893167		0.208	0.917871	0.738783
0.48	0.861175	0.786429		0.288	0.966228	0.892956		0.224	0.91093	0.738351
0.504	0.855368	0.78544		0.304	0.963568	0.892745		0.24	0.901863	0.737921
0.528	0.851472	0.784452		0.32	0.960303	0.892533		0.256	0.894067	0.73749
0.552	0.846122	0.783465		0.336	0.958274	0.892322		0.272	0.885547	0.73706
0.576	0.839553	0.78248		0.352	0.954484	0.892111		0.288	0.876405	0.73663
0.6	0.835667	0.781496		0.368	0.953399	0.8919		0.304	0.868047	0.7362
0.624	0.831708	0.780513		0.384	0.950467	0.891689		0.32	0.860735	0.73577
0.648	0.827364	0.779531		0.4	0.949468	0.891478		0.336	0.851774	0.735341
0.672	0.822764	0.778551		0.416	0.946263	0.891267		0.352	0.842929	0.734912
0.696	0.819179	0.777572		0.432	0.946503	0.891056		0.368	0.835041	0.734483
0.72	0.813899	0.776594		0.448	0.94495	0.890845		0.384	0.827502	0.734055
0.744	0.813148	0.775617		0.464	0.942597	0.890634		0.4	0.819236	0.733626
0.768	0.807986	0.774641		0.48	0.93978	0.890423		0.416	0.813127	0.733198
0.792	0.806366	0.773667		0.496	0.937935	0.890212		0.432	0.806822	0.73277
0.816	0.800806	0.772694		0.512	0.935557	0.890002		0.448	0.799548	0.732343
0.84	0.796773	0.771722		0.528	0.93368	0.889791		0.464	0.79448	0.731916
0.864	0.795931	0.770751		0.544	0.930364	0.88958		0.48	0.78919	0.731489
0.888	0.791658	0.769782		0.56	0.928003	0.88937		0.496	0.784204	0.731062
0.912	0.790814	0.768814		0.576	0.924511	0.889159		0.512	0.778033	0.730635
0.936	0.788438	0.767847		0.592	0.922647	0.888949		0.528	0.772438	0.730209
0.96	0.781623	0.766881		0.608	0.920726	0.888738		0.544	0.767744	0.729783
0.984	0.782942	0.765916		0.624	0.919455	0.888528		0.56	0.76307	0.729357
1.008	0.776844	0.764953		0.64	0.916254	0.888318		0.576	0.757013	0.728931
1.032	0.776494	0.763991		0.656	0.91473	0.888108		0.592	0.752926	0.728506
1.056	0.777322	0.76303		0.672	0.914145	0.887897		0.608	0.748922	0.728081
1.08	0.774502	0.76207		0.688	0.91054	0.887687		0.624	0.744716	0.727656
1.104	0.769983	0.761112		0.704	0.909543	0.887477		0.64	0.741102	0.727232
1.128	0.769229	0.760154		0.72	0.90707	0.887267		0.656	0.737329	0.726807
1.152	0.765917	0.759198		0.736	0.907473	0.887057		0.672	0.733344	0.726383
1.176	0.76533	0.758243		0.752	0.904064	0.886847		0.688	0.730308	0.725959
1.2	0.763125	0.75729		0.768	0.901871	0.886637		0.704	0.726269	0.725536
1.224	0.760607	0.756337		0.784	0.901058	0.886427		0.72	0.723533	0.725112
1.248	0.759302	0.755386		0.8	0.899365	0.886218		0.736	0.720925	0.724689
1.272	0.75908	0.754436		0.816	0.898724	0.886008		0.752	0.718274	0.724267
1.296	0.755546	0.753487		0.832	0.897019	0.885798		0.768	0.716102	0.723844
1.32	0.7548	0.752539		0.848	0.896165	0.885588		0.784	0.713498	0.723422
1.344	0.752299	0.751593		0.864	0.89381	0.885379		0.8	0.710648	0.723
1.368	0.75091	0.750647		0.88	0.892714	0.885169		0.816	0.708382	0.722578
1.392	0.751385	0.749703		0.896	0.889746	0.88496		0.832	0.706683	0.722156
1.416	0.748402	0.74876		0.912	0.890369	0.88475		0.848	0.704799	0.721735
1.44	0.748362	0.747819		0.928	0.889139	0.884541		0.864	0.703242	0.721314
1.464	0.74661	0.746878		0.944	0.886822	0.884332		0.88	0.701097	0.720893
1.488	0.744262	0.745939		0.96	0.887298	0.884122		0.896	0.701287	0.720472
1.512	0.745231	0.745		0.976	0.88472	0.883913		0.912	0.699186	0.720052
1.536	0.741936	0.744063		0.992	0.883739	0.883704		0.928	0.696692	0.719632
1.56	0.742196	0.743128		1.008	0.883376	0.883495		0.944	0.697426	0.719212
1.584	0.739462	0.742193		1.024	0.883247	0.883285		0.96	0.695106	0.718792
1.608	0.740977	0.741259		1.04	0.881242	0.883076		0.976	0.694361	0.718373
1.632	0.737905	0.740327		1.056	0.881863	0.882867		0.992	0.693554	0.717953
1.656	0.734474	0.739396		1.072	0.879658	0.882658		1.008	0.69418	0.717535
1.68	0.73674	0.738466		1.088	0.880092	0.882449		1.024	0.693666	0.717116
1.704	0.735551	0.737537		1.104	0.877926	0.882241		1.04	0.692053	0.716697
1.728	0.735801	0.736609		1.12	0.878404	0.882032		1.056	0.692728	0.716279
1.752	0.734266	0.735683		1.136	0.876992	0.881823		1.072	0.691495	0.715861
1.776	0.731092	0.734758		1.152	0.875764	0.881614		1.088	0.692015	0.715444
1.8	0.729863	0.733833		1.168	0.875179	0.881406		1.104	0.691944	0.715026
1.824	0.729608	0.73291		1.184	0.875174	0.881197		1.12	0.692203	0.714609
1.848	0.727536	0.731989		1.2	0.875075	0.880988		1.136	0.69275	0.714192
1.872	0.725752	0.731068		1.216	0.874041	0.88078		1.152	0.692081	0.713775
1.896	0.727413	0.730148		1.232	0.873508	0.880571		1.168	0.692082	0.713359
1.92	0.72663	0.72923		1.248	0.874099	0.880363		1.184	0.692735	0.712943
1.944	0.724024	0.728313		1.264	0.87286	0.880155		1.2	0.691999	0.712527
1.968	0.723077	0.727397		1.28	0.871217	0.879946		1.216	0.693018	0.712111
1.992	0.720649	0.726482		1.296	0.870451	0.879738		1.232	0.693603	0.711695
2.016	0.722153	0.725568		1.312	0.87101	0.87953		1.248	0.693653	0.71128
2.04	0.720658	0.724656		1.328	0.869756	0.879322		1.264	0.692599	0.710865
2.064	0.719938	0.723744		1.344	0.870852	0.879114		1.28	0.694376	0.71045
2.088	0.719922	0.722834		1.36	0.869168	0.878905		1.296	0.694366	0.710036
2.112	0.718064	0.721925		1.376	0.869873	0.878697		1.312	0.69508	0.709622
2.136	0.716723	0.721017		1.392	0.868454	0.878489		1.328	0.696752	0.709207
2.16	0.71617	0.72011		1.408	0.869136	0.878282		1.344	0.696347	0.708794
2.184	0.716961	0.719204		1.424	0.869068	0.878074		1.36	0.696981	0.70838
2.208	0.716039	0.7183		1.44	0.86746	0.877866		1.376	0.69824	0.707967
2.232	0.713375	0.717396		1.456	0.869437	0.877658		1.392	0.69724	0.707554
2.256	0.713898	0.716494		1.472	0.868781	0.87745		1.408	0.698572	0.707141
2.28	0.710986	0.715593		1.488	0.867521	0.877243		1.424	0.698707	0.706728
2.304	0.712213	0.714693		1.504	0.868072	0.877035		1.44	0.698254	0.706316
2.328	0.711182	0.713794		1.52	0.867531	0.876827		1.456	0.69972	0.705904
2.352	0.709757	0.712896		1.536	0.866587	0.87662		1.472	0.700197	0.705492
2.376	0.708638	0.711999		1.552	0.866695	0.876412		1.488	0.701132	0.70508
2.4	0.706398	0.711104		1.568	0.866395	0.876205		1.504	0.701445	0.704669
2.424	0.708303	0.710209		1.584	0.867174	0.875998		1.52	0.702202	0.704258
2.448	0.704993	0.709316		1.6	0.86571	0.87579		1.536	0.702238	0.703847
2.472	0.705659	0.708424		1.616	0.866617	0.875583		1.552	0.702068	0.703436
2.496	0.705912	0.707533		1.632	0.865921	0.875376		1.568	0.703239	0.703026
2.52	0.703261	0.706643		1.648	0.865977	0.875169		1.584	0.702535	0.702615
2.544	0.703827	0.705754		1.664	0.866962	0.874961		1.6	0.702626	0.702205
2.568	0.701062	0.704866		1.68	0.865176	0.874754		1.616	0.702985	0.701796
2.592	0.702309	0.70398		1.696	0.865817	0.874547		1.632	0.702987	0.701386
2.616	0.700273	0.703094		1.712	0.865432	0.87434		1.648	0.703576	0.700977
2.64	0.700518	0.70221		1.728	0.864164	0.874133		1.664	0.703819	0.700568
2.664	0.698925	0.701327		1.744	0.866732	0.873926		1.68	0.704266	0.700159
2.688	0.699247	0.700445		1.76	0.865533	0.87372		1.696	0.703577	0.699751
2.712	0.697566	0.699564		1.776	0.864146	0.873513		1.712	0.703108	0.699342
2.736	0.696272	0.698684		1.792	0.863909	0.873306		1.728	0.704903	0.698934
2.76	0.695899	0.697805		1.808	0.864335	0.873099		1.744	0.703676	0.698527
2.784	0.694453	0.696927		1.824	0.865036	0.872893		1.76	0.702322	0.698119
2.808	0.693946	0.696051		1.84	0.864604	0.872686		1.776	0.702518	0.697712
2.832	0.694907	0.695175		1.856	0.863409	0.872479		1.792	0.702587	0.697305
2.856	0.692136	0.694301		1.872	0.863757	0.872273		1.808	0.702307	0.696898
2.88	0.694232	0.693428		1.888	0.864738	0.872067		1.824	0.701827	0.696491
2.904	0.690449	0.692556		1.904	0.862556	0.87186		1.84	0.702093	0.696085
2.928	0.69167	0.691685		1.92	0.863409	0.871654		1.856	0.701381	0.695679
2.952	0.690672	0.690815		1.936	0.864095	0.871447		1.872	0.700363	0.695273
2.976	0.689799	0.689946		1.952	0.862876	0.871241		1.888	0.700011	0.694867
3	0.687823	0.689078		1.968	0.86266	0.871035		1.904	0.700073	0.694461
3.024	0.686833	0.688211		1.984	0.862183	0.870829		1.92	0.69842	0.694056
3.048	0.686092	0.687346		2	0.862342	0.870623		1.936	0.698164	0.693651
3.072	0.685764	0.686481		2.016	0.862026	0.870417		1.952	0.698033	0.693247
3.096	0.684323	0.685618		2.032	0.86184	0.870211		1.968	0.697181	0.692842
3.12	0.683993	0.684755		2.048	0.861266	0.870005		1.984	0.695914	0.692438
3.144	0.684922	0.683894		2.064	0.861801	0.869799		2	0.695992	0.692034
3.168	0.683419	0.683034		2.08	0.860552	0.869593		2.016	0.694479	0.69163
3.192	0.681754	0.682175		2.096	0.861291	0.869387		2.032	0.69387	0.691226
3.216	0.68193	0.681317		2.112	0.861166	0.869181		2.048	0.693235	0.690823
3.24	0.679289	0.68046		2.128	0.863238	0.868976		2.064	0.692327	0.69042
3.264	0.678082	0.679604		2.144	0.860587	0.86877		2.08	0.691995	0.690017
3.288	0.67947	0.678749		2.16	0.861142	0.868564		2.096	0.690347	0.689615
3.312	0.678695	0.677895		2.176	0.860172	0.868359		2.112	0.690109	0.689212
3.336	0.676512	0.677043		2.192	0.85899	0.868153		2.128	0.689215	0.68881
3.36	0.675031	0.676191		2.208	0.860785	0.867948		2.144	0.68971	0.688408
3.384	0.67441	0.675341		2.224	0.861036	0.867742		2.16	0.68778	0.688007
3.408	0.676031	0.674491		2.24	0.859553	0.867537		2.176	0.686799	0.687605
3.432	0.674761	0.673643		2.256	0.85986	0.867332		2.192	0.686138	0.687204
3.456	0.674264	0.672796		2.272	0.860694	0.867126		2.208	0.685833	0.686803
3.48	0.67397	0.67195		2.288	0.859375	0.866921		2.224	0.685198	0.686402
3.504	0.67185	0.671104		2.304	0.860008	0.866716		2.24	0.683871	0.686002
3.528	0.671154	0.67026		2.32	0.859275	0.866511		2.256	0.682996	0.685601
3.552	0.669395	0.669417		2.336	0.859163	0.866306		2.272	0.683878	0.685201
3.576	0.670738	0.668575		2.352	0.859936	0.866101		2.288	0.683601	0.684802
3.6	0.670011	0.667734		2.368	0.859653	0.865896		2.304	0.682005	0.684402
3.624	0.670155	0.666894		2.384	0.860279	0.865691		2.32	0.680976	0.684003
3.648	0.666982	0.666056		2.4	0.860224	0.865486		2.336	0.680701	0.683604
3.672	0.668419	0.665218		2.416	0.858212	0.865281		2.352	0.679667	0.683205
3.696	0.666906	0.664381		2.432	0.858161	0.865076		2.368	0.678284	0.682806
3.72	0.666381	0.663546		2.448	0.859171	0.864871		2.384	0.678799	0.682408
3.744	0.66578	0.662711		2.464	0.858824	0.864667		2.4	0.677307	0.68201
3.768	0.663788	0.661878		2.48	0.85786	0.864462		2.416	0.676799	0.681612
3.792	0.663372	0.661045		2.496	0.859251	0.864257		2.432	0.677013	0.681214
3.816	0.662321	0.660214		2.512	0.859319	0.864053		2.448	0.676508	0.680816
3.84	0.660229	0.659383		2.528	0.858241	0.863848		2.464	0.676243	0.680419
3.864	0.660834	0.658554		2.544	0.859287	0.863644		2.48	0.675944	0.680022
3.888	0.660946	0.657726		2.56	0.858163	0.863439		2.496	0.674785	0.679625
3.912	0.66038	0.656898		2.576	0.856751	0.863235		2.512	0.673981	0.679229
3.936	0.660272	0.656072		2.592	0.857566	0.863031		2.528	0.674622	0.678832
3.96	0.658247	0.655247		2.608	0.858516	0.862826		2.544	0.674224	0.678436
3.984	0.656897	0.654423		2.624	0.85974	0.862622		2.56	0.672422	0.678041
4.008	0.656481	0.6536		2.64	0.859146	0.862418		2.576	0.672873	0.677645
4.032	0.657835	0.652778		2.656	0.858659	0.862214		2.592	0.671926	0.67725
4.056	0.65614	0.651957		2.672	0.858508	0.86201		2.608	0.670572	0.676854
4.08	0.655319	0.651137		2.688	0.857082	0.861806		2.624	0.670602	0.676459
4.104	0.657168	0.650318		2.704	0.858783	0.861602		2.64	0.671224	0.676065
4.128	0.653305	0.6495		2.72	0.858937	0.861398		2.656	0.670868	0.67567
4.152	0.652856	0.648683		2.736	0.8573	0.861194		2.672	0.670864	0.675276
4.176	0.654008	0.647867		2.752	0.858894	0.86099		2.688	0.670166	0.674882
4.2	0.653229	0.647052		2.768	0.857859	0.860786		2.704	0.670077	0.674488
4.224	0.654177	0.646238		2.784	0.857815	0.860583		2.72	0.66873	0.674095
4.248	0.650548	0.645425		2.8	0.857946	0.860379		2.736	0.669915	0.673701
4.272	0.650053	0.644613		2.816	0.859431	0.860175		2.752	0.669264	0.673308
4.296	0.649875	0.643803		2.832	0.858585	0.859972		2.768	0.668832	0.672915
4.32	0.649984	0.642993		2.848	0.858376	0.859768		2.784	0.669222	0.672523
4.344	0.649095	0.642184		2.864	0.857252	0.859565		2.8	0.66793	0.67213
4.368	0.649456	0.641377		2.88	0.858031	0.859361		2.816	0.667416	0.671738
4.392	0.648274	0.64057		2.896	0.857872	0.859158		2.832	0.668187	0.671346
4.416	0.649331	0.639764		2.912	0.858547	0.858954		2.848	0.668063	0.670955
4.44	0.64668	0.638959		2.928	0.85806	0.858751		2.864	0.667638	0.670563
4.464	0.647199	0.638156		2.944	0.857754	0.858548		2.88	0.665866	0.670172
4.488	0.64658	0.637353		2.96	0.858174	0.858345		2.896	0.66659	0.669781
4.512	0.645752	0.636552		2.976	0.857029	0.858142		2.912	0.666724	0.66939
4.536	0.646754	0.635751		2.992	0.857041	0.857938		2.928	0.666588	0.668999
4.56	0.646011	0.634951		3.008	0.858551	0.857735		2.944	0.666321	0.668609
4.584	0.646648	0.634153		3.024	0.858228	0.857532		2.96	0.666534	0.668219
4.608	0.646171	0.633355		3.04	0.85735	0.857329		2.976	0.665274	0.667829
4.632	0.644661	0.632558		3.056	0.857233	0.857126		2.992	0.665835	0.667439
4.656	0.643703	0.631763		3.072	0.857961	0.856924		3.008	0.664815	0.66705
4.68	0.644141	0.630968		3.088	0.858034	0.856721		3.024	0.664235	0.666661
4.704	0.643889	0.630175		3.104	0.856894	0.856518		3.04	0.663411	0.666272
4.728	0.64531	0.629382		3.12	0.857514	0.856315		3.056	0.664578	0.665883
4.752	0.641826	0.62859		3.136	0.857056	0.856113		3.072	0.664469	0.665494
4.776	0.640886	0.6278		3.152	0.857479	0.85591		3.088	0.66506	0.665106
4.8	0.640324	0.62701		3.168	0.858271	0.855707		3.104	0.664025	0.664718
4.824	0.643687	0.626221		3.184	0.858298	0.855505		3.12	0.663795	0.66433
4.848	0.642368	0.625434		3.2	0.857273	0.855302		3.136	0.664013	0.663943
				3.216	0.856582	0.8551		3.152	0.66296	0.663555
				3.232	0.856721	0.854897		3.168	0.663142	0.663168
				3.248	0.85693	0.854695		3.184	0.662822	0.662781
				3.264	0.855348	0.854493		3.2	0.662838	0.662394
				3.28	0.858344	0.854291		3.216	0.662537	0.662008
				3.296	0.856623	0.854088		3.232	0.662283	0.661622
				3.312	0.856645	0.853886		3.248	0.661229	0.661236
				3.328	0.85644	0.853684		3.264	0.661494	0.66085
				3.344	0.85627	0.853482		3.28	0.661119	0.660464
				3.36	0.854614	0.85328		3.296	0.660291	0.660079
				3.376	0.855891	0.853078		3.312	0.660456	0.659694
				3.392	0.856956	0.852876		3.328	0.66051	0.659309
				3.408	0.855692	0.852674		3.344	0.659288	0.658924
				3.424	0.857214	0.852473		3.36	0.65921	0.65854
				3.44	0.85531	0.852271		3.376	0.659403	0.658155
				3.456	0.854209	0.852069		3.392	0.659892	0.657771
				3.472	0.854062	0.851867		3.408	0.658576	0.657388
				3.488	0.856034	0.851666		3.424	0.658386	0.657004
				3.504	0.854815	0.851464		3.44	0.658185	0.656621
				3.52	0.855579	0.851263		3.456	0.65763	0.656237
				3.536	0.856031	0.851061		3.472	0.65782	0.655855
				3.552	0.855288	0.85086		3.488	0.658906	0.655472
				3.568	0.854148	0.850658		3.504	0.656259	0.655089
				3.584	0.851761	0.850457		3.52	0.655625	0.654707
				3.6	0.854183	0.850256		3.536	0.655069	0.654325
				3.616	0.853773	0.850054		3.552	0.654988	0.653943
				3.632	0.853365	0.849853		3.568	0.6558	0.653562
				3.648	0.852467	0.849652		3.584	0.65486	0.653181
				3.664	0.852561	0.849451		3.6	0.653466	0.652799
				3.68	0.853305	0.84925		3.616	0.653489	0.652419
				3.696	0.852672	0.849049		3.632	0.653675	0.652038
				3.712	0.852173	0.848848		3.648	0.653395	0.651657
				3.728	0.852533	0.848647		3.664	0.651877	0.651277
				3.744	0.851819	0.848446		3.68	0.652101	0.650897
				3.76	0.852309	0.848245		3.696	0.652029	0.650517
				3.776	0.850832	0.848045		3.712	0.650706	0.650138
				3.792	0.852006	0.847844		3.728	0.651442	0.649758
				3.808	0.85117	0.847643		3.744	0.651004	0.649379
				3.824	0.851179	0.847443		3.76	0.649883	0.649
				3.84	0.851651	0.847242		3.776	0.648743	0.648622
				3.856	0.849464	0.847041		3.792	0.649477	0.648243
				3.872	0.848984	0.846841		3.808	0.648296	0.647865
				3.888	0.84953	0.846641		3.824	0.648074	0.647487
				3.904	0.850964	0.84644		3.84	0.648397	0.647109
				3.92	0.849933	0.84624		3.856	0.648058	0.646732
				3.936	0.849168	0.84604		3.872	0.647427	0.646354
				3.952	0.848461	0.845839		3.888	0.6478	0.645977
				3.968	0.849986	0.845639		3.904	0.646819	0.6456
				3.984	0.849336	0.845439		3.92	0.645976	0.645224
				4	0.84884	0.845239		3.936	0.645952	0.644847
				4.016	0.848789	0.845039		3.952	0.645528	0.644471
				4.032	0.848975	0.844839		3.968	0.645149	0.644095
				4.048	0.848738	0.844639		3.984	0.643982	0.643719
				4.064	0.848334	0.844439		4	0.643243	0.643343
				4.08	0.847414	0.844239		4.016	0.642453	0.642968
				4.096	0.847968	0.844039		4.032	0.642347	0.642593
				4.112	0.847958	0.843839		4.048	0.641582	0.642218
				4.128	0.847859	0.84364		4.064	0.642203	0.641843
				4.144	0.848418	0.84344		4.08	0.642001	0.641469
				4.16	0.846085	0.84324		4.096	0.640449	0.641094
				4.176	0.846807	0.843041		4.112	0.640578	0.64072
				4.192	0.847227	0.842841		4.128	0.639417	0.640347
				4.208	0.847341	0.842642		4.144	0.639682	0.639973
				4.224	0.846685	0.842442		4.16	0.6389	0.639599
				4.24	0.846374	0.842243		4.176	0.639271	0.639226
				4.256	0.846214	0.842044		4.192	0.639471	0.638853
				4.272	0.845201	0.841844		4.208	0.638095	0.638481
				4.288	0.846215	0.841645		4.224	0.63879	0.638108
				4.304	0.84644	0.841446		4.24	0.63756	0.637736
				4.32	0.84623	0.841247		4.256	0.637506	0.637364
				4.336	0.846157	0.841048		4.272	0.636875	0.636992
				4.352	0.84444	0.840848		4.288	0.636323	0.63662
				4.368	0.84442	0.840649		4.304	0.637088	0.636249
				4.384	0.844434	0.84045		4.32	0.635171	0.635877
				4.4	0.846024	0.840252		4.336	0.635579	0.635506
				4.416	0.845513	0.840053		4.352	0.63572	0.635136
				4.432	0.844621	0.839854		4.368	0.635615	0.634765
				4.448	0.846133	0.839655		4.384	0.635433	0.634395
				4.464	0.845511	0.839456		4.4	0.634106	0.634024
				4.48	0.846463	0.839258		4.416	0.63557	0.633654
				4.496	0.846526	0.839059		4.432	0.633591	0.633285
				4.512	0.847453	0.83886		4.448	0.63535	0.632915
				4.528	0.846026	0.838662		4.464	0.633836	0.632546
				4.544	0.847018	0.838463		4.48	0.634979	0.632177
				4.56	0.847543	0.838265		4.496	0.633303	0.631808
				4.576	0.847704	0.838066		4.512	0.632927	0.631439
				4.592	0.84726	0.837868		4.528	0.632947	0.631071
				4.608	0.848892	0.83767		4.544	0.632046	0.630703
				4.624	0.848026	0.837472		4.56	0.632291	0.630335
				4.64	0.848352	0.837273		4.576	0.632162	0.629967
				4.656	0.8506	0.837075		4.592	0.634248	0.629599
				4.672	0.850059	0.836877		4.608	0.632242	0.629232
				4.688	0.848988	0.836679		4.624	0.633125	0.628865
				4.704	0.84764	0.836481		4.64	0.632907	0.628498
				4.72	0.848695	0.836283		4.656	0.63257	0.628131
				4.736	0.8492	0.836085		4.672	0.633058	0.627765
				4.752	0.849104	0.835887		4.688	0.632829	0.627398
				4.768	0.849578	0.835689		4.704	0.633232	0.627032
				4.784	0.849436	0.835491		4.72	0.633639	0.626666
				4.8	0.849325	0.835294		4.736	0.635395	0.626301
				4.816	0.848648	0.835096		4.752	0.633568	0.625935
				4.832	0.848978	0.834898		4.768	0.634494	0.62557
				4.848	0.848933	0.834701		4.784	0.63356	0.625205
				4.864	0.8482	0.834503		4.8	0.633932	0.62484
				4.88	0.847019	0.834306		4.816	0.633325	0.624476
				4.896	0.847114	0.834108		4.832	0.634945	0.624111
				4.912	0.849611	0.833911		4.848	0.634892	0.623747
				4.928	0.84899	0.833713		4.864	0.632906	0.623383
				4.944	0.848964	0.833516		4.88	0.633679	0.62302
				4.96	0.840927	0.833319		4.896	0.631602	0.622656
				4.976	0.83751	0.833122		4.912	0.632886	0.622293
				4.992	0.83849	0.832924		4.928	0.634685	0.62193
				5.008	0.836747	0.832727		4.944	0.635819	0.621567
				5.024	0.837707	0.83253		4.96	0.635997	0.621204
				5.04	0.841066	0.832333		4.976	0.633547	0.620842

## Sheet: Figure 4k
pH 8				pH 6				pH 4.5
0	1.00394	1		0	1.00138	1		0	1.00468	1
0.024	1.00472	0.998589		0.016	1.00229	0.999634		0.016	1.00723	0.998934
0.048	0.996138	0.994728		0.032	1.00146	0.998619		0.032	1.00306	0.995934
0.072	0.991327	0.989259		0.048	1.00145	0.997149		0.048	0.996415	0.991481
0.096	0.985715	0.982946		0.064	0.998126	0.995432		0.064	0.991737	0.9861
0.12	0.977781	0.976218		0.08	0.995257	0.993612		0.08	0.987696	0.980168
0.144	0.972638	0.96927		0.096	0.993269	0.991765		0.096	0.980111	0.973869
0.168	0.96539	0.962255		0.112	0.991181	0.98993		0.112	0.97327	0.967269
0.192	0.957728	0.955301		0.128	0.990413	0.988125		0.128	0.965392	0.960407
0.216	0.950358	0.948446		0.144	0.989096	0.986351		0.144	0.958034	0.953331
0.24	0.943084	0.941666		0.16	0.987167	0.984596		0.16	0.951445	0.946096
0.264	0.935644	0.93496		0.176	0.985032	0.982845		0.176	0.942935	0.938745
0.288	0.933831	0.928375		0.192	0.983049	0.981082		0.192	0.935951	0.931301
0.312	0.922435	0.92197		0.208	0.982453	0.9793		0.208	0.928473	0.923771
0.336	0.917333	0.915784		0.224	0.979655	0.977491		0.224	0.92199	0.916157
0.36	0.91326	0.909849		0.24	0.978128	0.975652		0.24	0.913346	0.908463
0.384	0.908719	0.904181		0.256	0.975728	0.973781		0.256	0.905979	0.900703
0.408	0.901304	0.898773		0.272	0.973865	0.97188		0.272	0.89787	0.892903
0.432	0.89555	0.893593		0.288	0.972014	0.969946		0.288	0.889119	0.885098
0.456	0.88706	0.888622		0.304	0.969568	0.967983		0.304	0.881153	0.877331
0.48	0.885529	0.883857		0.32	0.966511	0.965992		0.32	0.874241	0.869648
0.504	0.880665	0.87931		0.336	0.964698	0.963979		0.336	0.865645	0.862093
0.528	0.877757	0.874985		0.352	0.96111	0.961948		0.352	0.857156	0.854704
0.552	0.873341	0.870887		0.368	0.960245	0.959905		0.368	0.849631	0.847514
0.576	0.867652	0.867012		0.384	0.957518	0.957854		0.384	0.842452	0.840548
0.6	0.864723	0.863345		0.4	0.956739	0.955799		0.4	0.834523	0.833823
0.624	0.86171	0.859859		0.416	0.953734	0.953743		0.416	0.828784	0.82735
0.648	0.858289	0.856535		0.432	0.954202	0.951689		0.432	0.822838	0.821131
0.672	0.854592	0.853365		0.448	0.952862	0.94964		0.448	0.815895	0.815166
0.696	0.85194	0.85035		0.464	0.950715	0.9476		0.464	0.811197	0.809447
0.72	0.847514	0.847489		0.48	0.948098	0.945574		0.48	0.806266	0.80397
0.744	0.847799	0.844785		0.496	0.946461	0.943565		0.496	0.80164	0.798724
0.768	0.843478	0.842233		0.512	0.944284	0.941577		0.512	0.795796	0.793701
0.792	0.842847	0.839823		0.528	0.942612	0.939613		0.528	0.790535	0.788894
0.816	0.838089	0.837536		0.544	0.939487	0.937676		0.544	0.786189	0.784293
0.84	0.834919	0.83536		0.56	0.937325	0.935766		0.56	0.781859	0.779892
0.864	0.835086	0.833291		0.576	0.934019	0.933888		0.576	0.776106	0.775686
0.888	0.831649	0.83133		0.592	0.932357	0.932043		0.592	0.772366	0.771668
0.912	0.831809	0.829476		0.608	0.930636	0.930234		0.608	0.768708	0.767834
0.936	0.830355	0.827733		0.624	0.929571	0.928464		0.624	0.764836	0.764182
0.96	0.824214	0.826097		0.64	0.926554	0.926733		0.64	0.76157	0.760708
0.984	0.826644	0.824559		0.656	0.925232	0.925043		0.656	0.758134	0.75741
1.008	0.821239	0.823109		0.672	0.924859	0.923395		0.672	0.754477	0.754285
1.032	0.821903	0.821736		0.688	0.92143	0.92179		0.688	0.751793	0.75133
1.056	0.823815	0.820438		0.704	0.920639	0.920227		0.704	0.748071	0.748544
1.08	0.821861	0.819214		0.72	0.918353	0.918707		0.72	0.745689	0.745923
1.104	0.818094	0.818066		0.736	0.918978	0.917232		0.736	0.743434	0.743465
1.128	0.818322	0.816995		0.752	0.915743	0.915802		0.752	0.741133	0.741168
1.152	0.815825	0.815998		0.768	0.913738	0.914417		0.768	0.739323	0.739029
1.176	0.816226	0.81507		0.784	0.91313	0.913076		0.784	0.737065	0.737043
1.2	0.8149	0.8142		0.8	0.91163	0.91178		0.8	0.734549	0.735209
1.224	0.813234	0.813382		0.816	0.911197	0.910528		0.816	0.732634	0.733521
1.248	0.81286	0.812613		0.832	0.909683	0.909319		0.832	0.731304	0.731977
1.272	0.813646	0.811894		0.848	0.909032	0.908153		0.848	0.72978	0.730573
1.296	0.810878	0.811226		0.864	0.906858	0.907031		0.864	0.728593	0.729304
1.32	0.811098	0.81061		0.88	0.905961	0.905952		0.88	0.726794	0.728168
1.344	0.809428	0.810045		0.896	0.903162	0.904915		0.896	0.727416	0.727159
1.368	0.808952	0.809525		0.912	0.904008	0.903921		0.912	0.72566	0.726274
1.392	0.810483	0.809044		0.928	0.902974	0.902967		0.928	0.723494	0.725509
1.416	0.808281	0.808595		0.944	0.900834	0.902053		0.944	0.724679	0.72486
1.44	0.809256	0.808177		0.96	0.901531	0.901179		0.96	0.72269	0.724323
1.464	0.808378	0.807791		0.976	0.899124	0.900343		0.976	0.722337	0.723894
1.488	0.806851	0.807439		0.992	0.89834	0.899546		0.992	0.721919	0.723569
1.512	0.808919	0.807121		1.008	0.898183	0.898787		1.008	0.722992	0.723344
1.536	0.806356	0.806836		1.024	0.898264	0.898066		1.024	0.722878	0.723216
1.56	0.807655	0.806581		1.04	0.896437	0.89738		1.04	0.721619	0.723181
1.584	0.805693	0.806349		1.056	0.897282	0.896729		1.056	0.722744	0.723234
1.608	0.80836	0.806135		1.072	0.89525	0.896113		1.072	0.721879	0.723373
1.632	0.806023	0.805939		1.088	0.895904	0.89553		1.088	0.722844	0.723592
1.656	0.803285	0.805762		1.104	0.89391	0.894979		1.104	0.723192	0.723888
1.68	0.806778	0.805606		1.12	0.894609	0.89446		1.12	0.723884	0.724258
1.704	0.806491	0.80547		1.136	0.893382	0.893972		1.136	0.724879	0.724696
1.728	0.807781	0.805356		1.152	0.892343	0.893514		1.152	0.724602	0.7252
1.752	0.807112	0.805259		1.168	0.891957	0.893085		1.168	0.725027	0.725765
1.776	0.804634	0.805173		1.184	0.892164	0.892683		1.184	0.726134	0.726386
1.8	0.804293	0.805096		1.2	0.892274	0.892309		1.2	0.725786	0.72706
1.824	0.805025	0.805027		1.216	0.891431	0.891959		1.216	0.727279	0.727782
1.848	0.803749	0.804968		1.232	0.891098	0.891635		1.232	0.728318	0.728548
1.872	0.802788	0.804919		1.248	0.891912	0.891335		1.248	0.728795	0.729354
1.896	0.805639	0.804883		1.264	0.890858	0.891057		1.264	0.728114	0.730194
1.92	0.805785	0.804859		1.28	0.889392	0.890802		1.28	0.730408	0.731065
1.944	0.803907	0.804845		1.296	0.88882	0.890568		1.296	0.730823	0.731962
1.968	0.803866	0.804834		1.312	0.889602	0.890354		1.312	0.732002	0.732881
1.992	0.802176	0.804826		1.328	0.888532	0.890158		1.328	0.734191	0.733816
2.016	0.804863	0.804821		1.344	0.889862	0.88998		1.344	0.734193	0.734765
2.04	0.804208	0.804821		1.36	0.888351	0.889819		1.36	0.73529	0.735721
2.064	0.804416	0.804826		1.376	0.889282	0.889674		1.376	0.737049	0.736681
2.088	0.805411	0.80484		1.392	0.888042	0.889545		1.392	0.736423	0.73764
2.112	0.804344	0.804862		1.408	0.88895	0.889431		1.408	0.73826	0.738595
2.136	0.803853	0.80489		1.424	0.88909	0.88933		1.424	0.738834	0.739542
2.16	0.804245	0.804919		1.44	0.887655	0.889241		1.44	0.738786	0.740475
2.184	0.806146	0.804949		1.456	0.88989	0.889165		1.456	0.74077	0.741392
2.208	0.806124	0.804981		1.472	0.889428	0.889099		1.472	0.741707	0.74229
2.232	0.804136	0.805017		1.488	0.888349	0.889044		1.488	0.743131	0.743164
2.256	0.805739	0.805058		1.504	0.889124	0.888998		1.504	0.743897	0.744012
2.28	0.803462	0.805106		1.52	0.888779	0.888962		1.52	0.745134	0.74483
2.304	0.805863	0.805162		1.536	0.888022	0.888935		1.536	0.745608	0.745616
2.328	0.80571	0.805225		1.552	0.888344	0.888915		1.552	0.745862	0.746368
2.352	0.805108	0.805289		1.568	0.888246	0.888903		1.568	0.747543	0.747083
2.376	0.80485	0.805354		1.584	0.889255	0.888896		1.584	0.74723	0.747759
2.4	0.803318	0.805421		1.6	0.887964	0.888897		1.6	0.747764	0.748394
2.424	0.806498	0.805495		1.616	0.889105	0.888902		1.616	0.748582	0.748987
2.448	0.80374	0.805574		1.632	0.888601	0.888914		1.632	0.749021	0.749537
2.472	0.805512	0.805659		1.648	0.888869	0.88893		1.648	0.750087	0.750043
2.496	0.806816	0.805753		1.664	0.890091	0.888951		1.664	0.750784	0.750504
2.52	0.804798	0.805856		1.68	0.888467	0.888976		1.68	0.751699	0.750919
2.544	0.806461	0.805961		1.696	0.889336	0.889006		1.696	0.751402	0.751289
2.568	0.804304	0.806065		1.712	0.889151	0.889038		1.712	0.751339	0.751613
2.592	0.806749	0.806172		1.728	0.888058	0.889073		1.728	0.753698	0.751892
2.616	0.805424	0.806286		1.744	0.890909	0.889112		1.744	0.752825	0.752127
2.64	0.80672	0.806407		1.76	0.889887	0.889154		1.76	0.751815	0.752317
2.664	0.805899	0.806534		1.776	0.888672	0.889199		1.776	0.752464	0.752464
2.688	0.807285	0.806666		1.792	0.888638	0.889246		1.792	0.752977	0.752569
2.712	0.806359	0.806806		1.808	0.889286	0.889296		1.808	0.753116	0.752634
2.736	0.805877	0.806951		1.824	0.890219	0.889348		1.824	0.753041	0.752659
2.76	0.806459	0.807095		1.84	0.889985	0.889403		1.84	0.753766	0.752646
2.784	0.805797	0.807236		1.856	0.888964	0.889458		1.856	0.753442	0.752597
2.808	0.806223	0.807383		1.872	0.889534	0.889516		1.872	0.752787	0.752514
2.832	0.808356	0.807538		1.888	0.890754	0.889577		1.888	0.752849	0.752399
2.856	0.806147	0.807698		1.904	0.888718	0.889639		1.904	0.753355	0.752253
2.88	0.809607	0.80786		1.92	0.889807	0.889703		1.92	0.752015	0.752079
2.904	0.806208	0.808025		1.936	0.890724	0.889769		1.936	0.752177	0.751878
2.928	0.808651	0.808192		1.952	0.889679	0.889838		1.952	0.752476	0.751654
2.952	0.808502	0.80836		1.968	0.889667	0.889908		1.968	0.751996	0.751408
2.976	0.808496	0.808524		1.984	0.889386	0.889979		1.984	0.751068	0.751142
3	0.807196	0.808685		2	0.88976	0.890052		2	0.75159	0.750858
3.024	0.807049	0.80885		2.016	0.889645	0.890127		2.016	0.750394	0.750558
3.048	0.807194	0.809021		2.032	0.889663	0.890205		2.032	0.750174	0.750246
3.072	0.807824	0.809193		2.048	0.889281	0.890285		2.048	0.749925	0.749923
3.096	0.807142	0.809363		2.064	0.890044	0.890366		2.064	0.74938	0.74959
3.12	0.807768	0.809528		2.08	0.888964	0.890449		2.08	0.749458	0.749249
3.144	0.809884	0.809689		2.096	0.889938	0.890534		2.096	0.74811	0.748904
3.168	0.809124	0.809846		2.112	0.89002	0.890622		2.112	0.748289	0.748555
3.192	0.80817	0.810001		2.128	0.892373	0.890711		2.128	0.747755	0.748205
3.216	0.809397	0.810152		2.144	0.889843	0.890802		2.144	0.748729	0.747854
3.24	0.807277	0.810301		2.16	0.890627	0.890896		2.16	0.74707	0.747505
3.264	0.806858	0.810449		2.176	0.889834	0.890992		2.176	0.74644	0.747159
3.288	0.809528	0.810595		2.192	0.888822	0.89109		2.192	0.746157	0.746818
3.312	0.809622	0.810735		2.208	0.890891	0.891191		2.208	0.74626	0.746484
3.336	0.808035	0.810862		2.224	0.891361	0.891293		2.224	0.746005	0.746155
3.36	0.807281	0.810979		2.24	0.890037	0.891397		2.24	0.744995	0.745834
3.384	0.807554	0.811091		2.256	0.890566	0.891503		2.256	0.744476	0.745524
3.408	0.810515	0.8112		2.272	0.89164	0.891612		2.272	0.745872	0.745225
3.432	0.810011	0.811307		2.288	0.890485	0.891724		2.288	0.746006	0.744937
3.456	0.810434	0.811406		2.304	0.891352	0.891837		2.304	0.744699	0.744661
3.48	0.8111	0.811496		2.32	0.890802	0.891953		2.32	0.744009	0.744396
3.504	0.809567	0.811576		2.336	0.890897	0.89207		2.336	0.744143	0.744146
3.528	0.809747	0.811646		2.352	0.89191	0.89219		2.352	0.743446	0.743911
3.552	0.808641	0.811705		2.368	0.891828	0.892313		2.368	0.742367	0.743691
3.576	0.811285	0.811754		2.384	0.892688	0.892437		2.384	0.743364	0.743485
3.6	0.811425	0.811794		2.4	0.892843	0.892563		2.4	0.742163	0.743294
3.624	0.812622	0.811829		2.416	0.890966	0.892691		2.416	0.74204	0.743118
3.648	0.809793	0.811859		2.432	0.891123	0.892822		2.432	0.742707	0.742959
3.672	0.812559	0.811881		2.448	0.892383	0.892955		2.448	0.742587	0.742817
3.696	0.811741	0.811892		2.464	0.892234	0.89309		2.464	0.74273	0.742691
3.72	0.812123	0.811886		2.48	0.891444	0.893226		2.48	0.742834	0.742579
3.744	0.812414	0.811866		2.496	0.893101	0.893363		2.496	0.741994	0.742483
3.768	0.811002	0.811837		2.512	0.893382	0.893502		2.512	0.741542	0.742402
3.792	0.811515	0.811804		2.528	0.892473	0.893644		2.528	0.742681	0.742339
3.816	0.81125	0.811767		2.544	0.893772	0.893788		2.544	0.742675	0.742293
3.84	0.809706	0.811722		2.56	0.892814	0.893933		2.56	0.741124	0.74226
3.864	0.811468	0.811667		2.576	0.891556	0.894079		2.576	0.742054	0.742241
3.888	0.812628	0.811599		2.592	0.892616	0.894226		2.592	0.741442	0.742235
3.912	0.812955	0.81152		2.608	0.893817	0.894374		2.608	0.740379	0.742245
3.936	0.813845	0.81143		2.624	0.895302	0.894524		2.624	0.740845	0.742269
3.96	0.812371	0.811332		2.64	0.894896	0.894675		2.64	0.741965	0.742308
3.984	0.811726	0.811227		2.656	0.8946	0.894827		2.656	0.742005	0.742358
4.008	0.812233	0.811118		2.672	0.894654	0.89498		2.672	0.742433	0.742418
4.032	0.814934	0.811005		2.688	0.89338	0.895134		2.688	0.742094	0.742489
4.056	0.813857	0.810886		2.704	0.895365	0.895288		2.704	0.742429	0.742572
				2.72	0.895738	0.895444		2.72	0.741368	0.742668
				2.736	0.894242	0.895599		2.736	0.743116	0.742774
				2.752	0.896117	0.895755		2.752	0.742827	0.742887
				2.768	0.895248	0.89591		2.768	0.742781	0.743006
				2.784	0.895415	0.896065		2.784	0.743648	0.743134
				2.8	0.895764	0.896221		2.8	0.742646	0.74327
				2.816	0.897527	0.896379		2.816	0.742508	0.743415
				2.832	0.896855	0.896536		2.832	0.743799	0.743565
				2.848	0.896849	0.896691		2.848	0.744096	0.74372
				2.864	0.895887	0.896846		2.864	0.744056	0.743876
				2.88	0.896914	0.896999		2.88	0.742514	0.744036
				2.896	0.896959	0.897152		2.896	0.743756	0.744201
				2.912	0.897878	0.897306		2.912	0.74434	0.744371
				2.928	0.897581	0.897459		2.928	0.744622	0.744544
				2.944	0.897473	0.897611		2.944	0.744759	0.744718
				2.96	0.898125	0.897762		2.96	0.745432	0.74489
				2.976	0.897139	0.897911		2.976	0.744456	0.745061
				2.992	0.897364	0.898058		2.992	0.745519	0.745232
				3.008	0.899158	0.898204		3.008	0.744812	0.745405
				3.024	0.899033	0.898349		3.024	0.744597	0.745579
				3.04	0.898325	0.898493		3.04	0.744108	0.745751
				3.056	0.898415	0.898635		3.056	0.745851	0.745919
				3.072	0.899392	0.898775		3.072	0.746165	0.746082
				3.088	0.899681	0.898913		3.088	0.747264	0.746243
				3.104	0.898698	0.89905		3.104	0.746536	0.746401
				3.12	0.899561	0.899185		3.12	0.746713	0.746558
				3.136	0.899294	0.899317		3.136	0.747395	0.746712
				3.152	0.89995	0.899446		3.152	0.746646	0.74686
				3.168	0.900996	0.899573		3.168	0.747287	0.747002
				3.184	0.901237	0.899697		3.184	0.747363	0.747138
				3.2	0.900373	0.899821		3.2	0.747817	0.74727
				3.216	0.899861	0.899943		3.216	0.747914	0.747399
				3.232	0.90022	0.900063		3.232	0.748063	0.747524
				3.248	0.900653	0.900179		3.248	0.747309	0.747643
				3.264	0.899203	0.900291		3.264	0.748045	0.747754
				3.28	0.902566	0.900399		3.28	0.748056	0.747857
				3.296	0.900969	0.900505		3.296	0.747556	0.747954
				3.312	0.901206	0.900609		3.312	0.748179	0.748047
				3.328	0.901203	0.900712		3.328	0.748678	0.748137
				3.344	0.901238	0.900813		3.344	0.747729	0.748223
				3.36	0.899708	0.900911		3.36	0.748077	0.748303
				3.376	0.901266	0.901005		3.376	0.748733	0.748374
				3.392	0.902601	0.901094		3.392	0.749726	0.748435
				3.408	0.901483	0.901179		3.408	0.748667	0.74849
				3.424	0.9033	0.90126		3.424	0.748888	0.748541
				3.44	0.901508	0.901341		3.44	0.749096	0.74859
				3.456	0.900559	0.90142		3.456	0.748902	0.748636
				3.472	0.900619	0.901497		3.472	0.749555	0.748678
				3.488	0.902911	0.901571		3.488	0.751231	0.748713
				3.504	0.901839	0.901641		3.504	0.748651	0.74874
				3.52	0.902859	0.901706		3.52	0.748363	0.748759
				3.536	0.90355	0.901766		3.536	0.748166	0.748773
				3.552	0.902979	0.901823		3.552	0.74851	0.748785
				3.568	0.901989	0.901878		3.568	0.749875	0.748795
				3.584	0.899681	0.901931		3.584	0.749238	0.748804
				3.6	0.902454	0.901982		3.6	0.748079	0.748809
				3.616	0.902234	0.902032		3.616	0.748542	0.748809
				3.632	0.902016	0.902077		3.632	0.749192	0.748804
				3.648	0.901279	0.902119		3.648	0.749308	0.748794
				3.664	0.901592	0.902156		3.664	0.748004	0.74878
				3.68	0.902593	0.902188		3.68	0.748698	0.748765
				3.696	0.902137	0.902217		3.696	0.749053	0.748748
				3.712	0.901822	0.902244		3.712	0.747969	0.74873
				3.728	0.902418	0.902269		3.728	0.749252	0.748711
				3.744	0.901875	0.902292		3.744	0.749186	0.748689
				3.76	0.902608	0.902314		3.76	0.748332	0.748667
				3.776	0.901256	0.902334		3.776	0.747455	0.748644
				3.792	0.902714	0.902349		3.792	0.748738	0.748619
				3.808	0.902041	0.902359		3.808	0.747813	0.748591
				3.824	0.902264	0.902365		3.824	0.747993	0.748562
				3.84	0.902979	0.902366		3.84	0.748803	0.74853
				3.856	0.900872	0.902366		3.856	0.748848	0.748498
				3.872	0.900577	0.902365		3.872	0.748556	0.748467
				3.888	0.901369	0.902363		3.888	0.749425	0.748439
				3.904	0.903105	0.90236		3.904	0.748727	0.748414
				3.92	0.902224	0.902356		3.92	0.748187	0.748391
				3.936	0.901626	0.902348		3.936	0.748597	0.748367
				3.952	0.901088	0.902334		3.952	0.748541	0.74834
				3.968	0.902921	0.902316		3.968	0.748539	0.748309
				3.984	0.902444	0.902293		3.984	0.747621	0.748275
				4	0.902131	0.902269		4	0.747199	0.748243
				4.016	0.902291	0.902244		4.016	0.746717	0.748215
				4.032	0.902702	0.90222		4.032	0.74703	0.748192
				4.048	0.902664	0.902196		4.048	0.746576	0.748176
				4.064	0.902447	0.902171		4.064	0.747735	0.748164
				4.08	0.901682	0.902143		4.08	0.747936	0.748151
				4.096	0.902486	0.90211		4.096	0.746563	0.748134
				4.112	0.902689	0.902072		4.112	0.74715	0.748112
				4.128	0.902797	0.90203		4.128	0.746231	0.748086
				4.144	0.903606	0.901985		4.144	0.746977	0.748062
				4.16	0.901334	0.901941		4.16	0.746498	0.748043
				4.176	0.902316	0.901898		4.176	0.747368	0.748031
				4.192	0.902978	0.901855		4.192	0.748038	0.748026
				4.208	0.903313	0.901813		4.208	0.746864	0.748027
				4.224	0.902828	0.901769		4.224	0.748115	0.748028
				4.24	0.90271	0.901722		4.24	0.74711	0.748026
				4.256	0.902753	0.901671		4.256	0.747483	0.748019
				4.272	0.901886	0.901615		4.272	0.74718	0.748007
				4.288	0.903181	0.901556		4.288	0.746967	0.747993
				4.304	0.903635	0.901497		4.304	0.748302	0.747982
				4.32	0.903626	0.901438		4.32	0.746485	0.747977
				4.336	0.903761	0.901381		4.336	0.747402	0.747979
				4.352	0.902141	0.901324		4.352	0.748003	0.747987
				4.368	0.902333	0.901268		4.368	0.748317	0.747998
				4.384	0.902561	0.901211		4.384	0.748539	0.74801
				4.4	0.904475	0.901152		4.4	0.747412	0.748018
				4.416	0.904142	0.901089		4.416	0.749575	0.748022
				4.432	0.903403	0.901023		4.432	0.747678	0.74802
								4.448	0.750191	0.748016
								4.464	0.74884	0.748012
								4.48	0.750629	0.748013
								4.496	0.749085	0.748019
								4.512	0.749076	0.748031
								4.528	0.749537	0.748047
								4.544	0.748907	0.748066
								4.56	0.749635	0.748082
								4.576	0.749919	0.748094

## Sheet: Figure 4l
pH 8					pH 6					pH 4.5
1.80468	0.000298334	0	0.000910972		1.57653	3.31155e-11	0	5.16896e-09		1.57653	4.20258e-05	0	0.00032977
1.83731	0.000299966	1.57159e-06	0.00085503		1.59911	1.87964e-06	0	6.99906e-06		1.59869	3.7877e-05	0	0.000303088
1.86994	0.000301651	3.71727e-06	0.000798983		1.62169	3.8113e-06	0	1.40389e-05		1.62086	3.37095e-05	0	0.000276391
1.90257	0.000303384	7.35405e-06	0.000742943		1.64428	5.84875e-06	0	2.11533e-05		1.64302	2.96173e-05	0	0.000249861
1.9352	0.000305294	1.35228e-05	0.000705078		1.66686	8.04022e-06	0	2.83703e-05		1.66519	2.56853e-05	0	0.000223441
1.96783	0.000307707	2.28282e-05	0.000672935		1.68944	1.0434e-05	0	3.57147e-05		1.68735	2.19889e-05	0	0.000197214
2.00046	0.000310799	3.54119e-05	0.000641454		1.71202	1.30723e-05	0	4.31992e-05		1.70951	1.85825e-05	0	0.000171551
2.03309	0.000314645	5.08498e-05	0.000610768		1.73461	1.59918e-05	0	5.08393e-05		1.73168	1.55185e-05	0	0.000146838
2.06572	0.000319281	6.87617e-05	0.00060567		1.75719	1.92182e-05	0	5.8641e-05		1.75384	1.28484e-05	0	0.000123309
2.09835	0.000324631	8.89359e-05	0.000615539		1.77977	2.27734e-05	0	6.66104e-05		1.77601	1.07094e-05	0	0.000123498
2.13097	0.000330916	0.000111655	0.000622076		1.80235	2.66726e-05	0	7.47432e-05		1.79817	9.25444e-06	0	0.000129562
2.1636	0.000338602	7.73459e-05	0.000625621		1.82494	3.09216e-05	0	8.30297e-05		1.82033	8.65565e-06	0	0.000135553
2.19623	0.000348143	4.56067e-05	0.000626849		1.84752	3.55217e-05	0	9.145e-05		1.8425	9.25978e-06	0	0.000142129
2.22886	0.000359796	2.22575e-05	0.000628233		1.8701	4.04692e-05	0	9.99878e-05		1.86466	1.15541e-05	0	0.000149522
2.26149	0.000373607	7.35492e-06	0.000652772		1.89268	4.57566e-05	7.21286e-08	0.00010862		1.88683	1.61598e-05	0	0.000158344
2.29412	0.00038953	4.88644e-07	0.000677481		1.91526	5.13743e-05	3.25485e-07	0.000117328		1.90899	2.39533e-05	0	0.0001693
2.32675	0.000407278	0	0.000701075		1.93785	5.73129e-05	8.59808e-07	0.000126099		1.93115	3.58649e-05	0	0.000183249
2.35938	0.000426333	2.68179e-06	0.000722463		1.96043	6.35593e-05	1.76015e-06	0.000134909		1.95332	5.2712e-05	0	0.000200861
2.39201	0.000446461	1.12033e-05	0.000740917		1.98301	7.00983e-05	3.09346e-06	0.000143733		1.97548	7.49769e-05	8.02819e-07	0.000222582
2.42464	0.000467289	2.63269e-05	0.000756067		2.00559	7.69097e-05	4.91273e-06	0.000152549		1.99765	0.000102813	4.1089e-06	0.000248516
2.45727	0.000488496	4.84363e-05	0.000768009		2.02818	8.39708e-05	7.25597e-06	0.000161328		2.01981	0.000136222	1.12912e-05	0.000281133
2.4899	0.000509858	7.77545e-05	0.000776761		2.05076	9.12549e-05	1.01541e-05	0.000170043		2.04197	0.000175089	2.35974e-05	0.000336297
2.52253	0.000531248	0.000114361	0.000815286		2.07334	9.87317e-05	1.36276e-05	0.000178664		2.06414	0.000218857	4.17936e-05	0.000393721
2.55516	0.000552402	0.000157776	0.000853878		2.09592	0.000106371	1.76925e-05	0.000187152		2.0863	0.000267073	6.63716e-05	0.000452561
2.58779	0.000573179	0.000207399	0.000898942		2.1185	0.000114138	2.23441e-05	0.000195462		2.10847	0.000319265	9.75178e-05	0.000511919
2.62042	0.000593433	0.000262509	0.000946911		2.14109	0.000121999	2.7576e-05	0.000203552		2.13063	0.000374646	0.000135026	0.00057075
2.65305	0.000613408	0.000321539	0.00098899		2.16367	0.000129906	3.33762e-05	0.000211356		2.15279	0.000431977	0.000177474	0.000627875
2.68568	0.000633487	0.000365706	0.0010248		2.18625	0.000137807	3.97325e-05	0.000218799		2.17496	0.000489766	0.000224436	0.000681904
2.71831	0.00065449	0.000406128	0.00105485		2.20883	0.000145646	4.64511e-05	0.000225806		2.19712	0.000546371	0.000274952	0.000740708
2.75094	0.000677124	0.000428392	0.00107955		2.23142	0.000153373	5.33739e-05	0.000234224		2.21929	0.000599595	0.000327293	0.000797975
2.78357	0.000702002	0.000458044	0.00109977		2.254	0.000160954	6.0733e-05	0.000244764		2.24145	0.000647144	0.00037989	0.000846091
2.8162	0.000729837	0.000484619	0.00111702		2.27658	0.000168366	6.85185e-05	0.000254879		2.26361	0.000686774	0.000431123	0.000882889
2.84883	0.000761106	0.000504193	0.00113285		2.29916	0.0001756	7.67198e-05	0.000264527		2.28578	0.000716419	0.000479355	0.000906871
2.88146	0.000796196	0.000529799	0.00114929		2.32175	0.00018266	8.53261e-05	0.00027368		2.30794	0.000734532	0.000522499	0.000916907
2.91409	0.00083524	0.000562159	0.00117058		2.34433	0.00018957	9.43391e-05	0.000282334		2.33011	0.000740068	0.000558462	0.000912128
2.94672	0.000878037	0.000601303	0.00119787		2.36691	0.000196371	0.00010377	0.00029051		2.35227	0.000732344	0.00056373	0.00089157
2.97935	0.00092428	0.00064682	0.00127301		2.38949	0.000203115	0.00011363	0.00029825		2.37444	0.000711472	0.000519162	0.000874282
3.01198	0.000973486	0.000698	0.0013448		2.41207	0.000209859	0.000123932	0.000305598		2.3966	0.000678145	0.000467778	0.000841636
3.04461	0.00102515	0.000754398	0.00141132		2.43466	0.000216665	0.000134692	0.000312604		2.41876	0.000633647	0.000411769	0.000792967
3.07724	0.00107916	0.000816251	0.00147171		2.45724	0.00022359	0.00014591	0.000319322		2.44093	0.00057994	0.000352243	0.000753409
3.10987	0.00113569	0.00087749	0.00152617		2.47982	0.000230677	0.00015757	0.000325799		2.46309	0.000519363	0.000290837	0.000713337
3.1425	0.00119486	0.000926399	0.00157534		2.5024	0.00023796	0.000169644	0.000332088		2.48526	0.000454905	0.000233468	0.000661523
3.17513	0.00125665	0.000975253	0.00161993		2.52499	0.000245454	0.000182089	0.000338227		2.50742	0.000389611	0.000182796	0.000600669
3.20776	0.00132118	0.0010279	0.00166597		2.54757	0.000253149	0.000194081	0.000344226		2.52958	0.000326521	0.000141078	0.000534409
3.24039	0.00138843	0.00108642	0.00176812		2.57015	0.000261014	0.0002018	0.000350937		2.55175	0.000268515	8.53203e-05	0.000467297
3.27302	0.00145775	0.00115011	0.00187902		2.59273	0.000268987	0.000209867	0.000360393		2.57391	0.000218226	3.94199e-05	0.000412267
3.30565	0.00152789	0.00121765	0.00198364		2.61531	0.000276986	0.0002182	0.000369471		2.59608	0.000178153	1.067e-05	0.000377737
3.33828	0.00159761	0.00128767	0.0020793		2.6379	0.000284906	0.000225028	0.000378082		2.61824	0.000150161	0	0.000351566
3.37091	0.00166635	0.00135949	0.00216414		2.66048	0.000292631	0.000231985	0.000386128		2.6404	0.000135587	0	0.000334915
3.40354	0.00173424	0.00143323	0.00223756		2.68306	0.000300035	0.000238934	0.0003935		2.66257	0.000135688	0	0.000328972
3.43617	0.00180148	0.00150938	0.00229981		2.70564	0.000306982	0.000245732	0.000400086		2.68473	0.000151371	8.093e-06	0.000334878
3.4688	0.00186787	0.00158827	0.00235138		2.72823	0.000313341	0.000252236	0.000405774		2.7069	0.000182995	3.39573e-05	0.00036283
3.50143	0.00193286	0.00166978	0.0023929		2.75081	0.000318986	0.000258308	0.000414133		2.72906	0.00023057	7.80052e-05	0.00040785
3.53406	0.00199603	0.00175352	0.00242535		2.77339	0.0003238	0.000263824	0.00042328		2.75122	0.000293807	0.000140347	0.000466112
3.56669	0.00205761	0.00183426	0.00245045		2.79597	0.000327678	0.000268093	0.000431186		2.77339	0.000372005	0.000204779	0.000537097
3.59932	0.00211853	0.00188391	0.00247077		2.81856	0.000330523	0.000268904	0.000437693		2.79555	0.000463982	0.000276731	0.000619325
3.63195	0.0021801	0.00193621	0.00254933		2.84114	0.000332246	0.000269147	0.000442643		2.81772	0.000567937	0.000362046	0.0007227
3.66458	0.00224336	0.00199139	0.00266643		2.86372	0.000332774	0.000268784	0.000445888		2.83988	0.000681464	0.000459575	0.000836653
3.69721	0.00230869	0.00204877	0.00278436		2.8863	0.000332056	0.000267776	0.000447311		2.86204	0.000801925	0.000567699	0.000955195
3.72984	0.00237581	0.002107	0.00290145		2.90888	0.000330058	0.000266089	0.000446826		2.88421	0.000926757	0.000684346	0.00109183
3.76247	0.00244405	0.00216462	0.0030158		2.93147	0.000326771	0.000263696	0.000444379		2.90637	0.00105333	0.000806897	0.00122438
3.7951	0.00251285	0.00222076	0.00312594		2.95405	0.000322205	0.00026058	0.000439943		2.92854	0.0011787	0.000932363	0.00135018
3.82773	0.00258207	0.00227551	0.00323121		2.97663	0.000316385	0.00025673	0.000433523		2.9507	0.00129986	0.00105781	0.00148355
3.86036	0.00265207	0.00232987	0.00333172		2.99921	0.000309347	0.000250644	0.000425162		2.97286	0.00141414	0.00118067	0.00160595
3.89299	0.00272341	0.00238525	0.00342781		3.0218	0.000301146	0.000242067	0.000414933		2.99503	0.00151922	0.00129861	0.00171382
3.92562	0.00279638	0.00244272	0.00351939		3.04438	0.000291847	0.000232519	0.000402929		3.01719	0.00161278	0.00140913	0.00180503
3.95825	0.00287055	0.00250244	0.00360541		3.06696	0.000281535	0.000222275	0.000389262		3.03936	0.00169234	0.00150223	0.00187749
3.99088	0.00294457	0.00256331	0.00368371		3.08954	0.00027031	0.000211429	0.000374062		3.06152	0.00175555	0.00157449	0.00194921
4.02351	0.00301617	0.00262306	0.00375124		3.11213	0.000258288	0.000200097	0.000357487		3.08368	0.00180083	0.00160468	0.00200999
4.05614	0.00308246	0.00265136	0.00380453		3.13471	0.000245597	0.000184196	0.000339714		3.10585	0.00182774	0.00161816	0.00204968
4.08877	0.00314041	0.00266596	0.00384044		3.15729	0.00023238	0.000167475	0.000320927		3.12801	0.00183673	0.00161541	0.00207204
4.1214	0.00318748	0.00267366	0.00385687		3.17987	0.000218785	0.000150546	0.000301311		3.15018	0.00182867	0.00159754	0.00207319
4.15403	0.00322215	0.00267534	0.00392533		3.20245	0.000204966	0.000133628	0.000281045		3.17234	0.00180456	0.0015661	0.0020521
4.18666	0.00324435	0.0026732	0.00397325		3.22504	0.000191079	0.000116942	0.000261702		3.1945	0.00176569	0.00152316	0.00200993
4.21929	0.00325558	0.00267065	0.00399746		3.24762	0.000177278	0.0001007	0.000242264		3.21667	0.00171395	0.00147149	0.00194946
4.25192	0.00325873	0.00267192	0.00400059		3.2702	0.00016371	8.50972e-05	0.000222768		3.23883	0.001652	0.00140524	0.00187583
4.28455	0.00325767	0.00268148	0.00398716		3.29278	0.000150521	7.0316e-05	0.000205722		3.261	0.00158305	0.001337	0.00182281
4.31718	0.00325668	0.00270338	0.00399332		3.31537	0.000137851	5.65283e-05	0.000197026		3.28316	0.00151025	0.00127114	0.00176499
4.34981	0.00325991	0.00274063	0.00400269		3.33795	0.00012584	4.39012e-05	0.00018862		3.30532	0.0014362	0.00120998	0.00169994
4.38244	0.00327082	0.00276904	0.00401842		3.36053	0.000114625	3.25973e-05	0.000180603		3.32749	0.00136267	0.00115478	0.0016296
4.41507	0.00329186	0.00281071	0.0040438		3.38311	0.000104338	2.27707e-05	0.000173075		3.34965	0.00129076	0.00110592	0.00155536
4.4477	0.0033242	0.00287385	0.00408042		3.4057	9.51093e-05	1.4561e-05	0.000166136		3.37182	0.00122126	0.00106302	0.00147876
4.48033	0.00336763	0.00295487	0.00412798		3.42828	8.70606e-05	8.08805e-06	0.000159886		3.39398	0.00115505	0.00100942	0.00140048
4.51296	0.00342056	0.00304836	0.00418435		3.45086	8.031e-05	3.45061e-06	0.000154424		3.41614	0.0010933	0.000933789	0.00132285
4.54559	0.0034802	0.00314497	0.00424571		3.47344	7.49719e-05	7.30384e-07	0.00014985		3.43831	0.0010374	0.000862135	0.00124876
4.57822	0.00354281	0.00323788	0.00430693		3.49602	7.11609e-05	0	0.000146268		3.46047	0.000988651	0.0007985	0.00117701
4.61085	0.00360405	0.00329563	0.00436205		3.51861	6.89949e-05	0	0.000143796		3.48264	0.00094794	0.000750068	0.00111183
4.64347	0.00365939	0.00333719	0.00440487		3.54119	6.85987e-05	0	0.000142564		3.5048	0.000915547	0.000717157	0.00105889
4.6761	0.00370455	0.0033644	0.00442951		3.56377	7.01063e-05	0	0.000142718		3.52696	0.000891222	0.000699093	0.00103136
4.70873	0.00373586	0.00337419	0.00443094		3.58635	7.3658e-05	1.09378e-06	0.000144416		3.54913	0.000874497	0.000683314	0.0010399
4.74136	0.00375063	0.00336507	0.00440547		3.60894	7.9396e-05	9.9058e-07	0.000147816		3.57129	0.000865131	0.000672016	0.00104965
4.77399	0.0037473	0.0033372	0.00435102		3.63152	8.74591e-05	3.78938e-06	0.00015307		3.59346	0.000863528	0.00067674	0.00105969
4.80662	0.0037256	0.00329243	0.00426728		3.6541	9.79767e-05	9.71558e-06	0.000162908		3.61562	0.000870981	0.000696299	0.00107046
4.83925	0.00368647	0.00323413	0.00415931		3.67668	0.000111063	1.89929e-05	0.000177765		3.63778	0.000889651	0.000711658	0.00108385
4.87188	0.00363197	0.00316682	0.00406794		3.69926	0.000126815	3.18327e-05	0.000194944		3.65995	0.000922332	0.000742954	0.0011031
4.90451	0.00356508	0.00309585	0.00395589		3.72185	0.000145305	4.84242e-05	0.000218776		3.68211	0.000972082	0.000798273	0.00113239
4.93714	0.00348947	0.00302694	0.00385245		3.74443	0.000166591	6.89261e-05	0.000245764		3.70428	0.00104182	0.000880253	0.00117621
4.96977	0.00340923	0.0029658	0.00374949		3.76701	0.000190705	9.30693e-05	0.000275118		3.72644	0.00113399	0.000990895	0.00126682
5.0024	0.00332866	0.00289751	0.00364424		3.78959	0.000217666	0.000121064	0.000306835		3.7486	0.0012503	0.00111445	0.00138981
5.03503	0.00325201	0.00284395	0.00354932		3.81218	0.000247477	0.000153167	0.000340914		3.77077	0.00139169	0.00125455	0.0015455
5.06766	0.00318328	0.00281427	0.00346512		3.83476	0.000280123	0.000189001	0.000377359		3.79293	0.00155839	0.00142449	0.00172884
5.10029	0.00312613	0.00281193	0.00339098		3.85734	0.000315576	0.000226674	0.000416176		3.8151	0.00175024	0.00161796	0.0019348
5.13292	0.00308365	0.00270483	0.00332907		3.87992	0.000353786	0.000268241	0.000457363		3.83726	0.00196693	0.00183177	0.00216313
5.16555	0.00305834	0.00260607	0.00328412		3.90251	0.000394684	0.000310861	0.000500898		3.85943	0.00220838	0.00206978	0.00241366
5.19818	0.00305202	0.00253943	0.00325906		3.92509	0.000438168	0.00035209	0.000546732		3.88159	0.0024749	0.00232807	0.00268643
5.23081	0.00306572	0.00250804	0.0032608		3.94767	0.000484105	0.000396337	0.000594772		3.90375	0.00276725	0.00260486	0.00299273
5.26344	0.00309971	0.00251399	0.00337321		3.97025	0.000532324	0.000443441	0.000644875		3.92592	0.00308651	0.00290516	0.00334753
5.29607	0.00315345	0.00255823	0.00353929		3.99283	0.000582609	0.000493184	0.000701322		3.94808	0.00343382	0.00323529	0.00372284
5.3287	0.00322561	0.0026405	0.00371836		4.01542	0.000634701	0.000544962	0.000760253		3.97025	0.00381007	0.00358395	0.00411772
5.36133	0.00331406	0.00275934	0.00390372		4.038	0.000688296	0.000591495	0.000819923		3.99241	0.00421556	0.00395744	0.00453145
5.39396	0.00341598	0.0029121	0.00408803		4.06058	0.000743045	0.000639632	0.000879872		4.01457	0.0046497	0.00436201	0.00496508
5.42659	0.00352787	0.00309497	0.00426356		4.08316	0.000798565	0.00068903	0.000940302		4.03674	0.00511069	0.00479766	0.00541799
5.45922	0.00364569	0.00323566	0.00442249		4.10575	0.00085444	0.00073931	0.00100543		4.0589	0.00559535	0.00526138	0.00590622
5.49185	0.00376497	0.00336561	0.00455714		4.12833	0.000910233	0.000790072	0.00107444		4.08107	0.00609901	0.00574835	0.00640671
5.52448	0.00388094	0.00348462	0.00466033		4.15091	0.000965496	0.000840903	0.00114484		4.10323	0.00661548	0.00625205	0.00691379
5.55711	0.00398871	0.00360171	0.00472561		4.17349	0.00101978	0.00089139	0.00121406		4.12539	0.00713722	0.00676441	0.00743467
5.58974	0.00408339	0.00369973	0.00474759		4.19607	0.00107266	0.000941126	0.00128145		4.14756	0.00765555	0.00723399	0.00800396
5.62237	0.00416031	0.00378989	0.00490576		4.21866	0.00112371	0.000988906	0.00134644		4.16972	0.00816102	0.00769032	0.0085601
5.655	0.00421517	0.00385898	0.00510468		4.24124	0.00117256	0.00103327	0.00140842		4.19189	0.00864384	0.00812838	0.00908772
5.68763	0.00424416	0.00390868	0.00527111		4.26382	0.00121887	0.00107568	0.00146689		4.21405	0.00909436	0.00853983	0.00957575
5.72026	0.00424417	0.00392946	0.00539867		4.2864	0.00126236	0.00111591	0.00152137		4.23621	0.00950348	0.00891673	0.0100141
5.75289	0.00421284	0.00391554	0.00548202		4.30899	0.0013028	0.00115377	0.0015715		4.25838	0.00986308	0.00925183	0.0104157
5.78552	0.00414869	0.00368183	0.005517		4.33157	0.00134004	0.00118305	0.00161699		4.28054	0.0101663	0.00953888	0.0107735
5.81815	0.00405117	0.00339954	0.00550079		4.35415	0.00137396	0.00120915	0.00165766		4.30271	0.0104079	0.00977277	0.0110646
5.85078	0.0039207	0.00308872	0.00543196		4.37673	0.00140455	0.00123262	0.00169344		4.32487	0.010584	0.00994976	0.0112831
5.88341	0.00375865	0.00275436	0.00531054		4.39932	0.00143182	0.00125354	0.00172438		4.34703	0.0106927	0.0100643	0.011425
5.91604	0.00356734	0.00240227	0.00513801		4.4219	0.00145589	0.00127204	0.0017506		4.3692	0.0107336	0.0101063	0.0114884
5.94867	0.00334995	0.00204713	0.00497459		4.44448	0.00147689	0.00128832	0.00177234		4.39136	0.0107079	0.0100921	0.0114827
5.9813	0.00311043	0.00169846	0.00477124		4.46706	0.00149504	0.0013026	0.00178993		4.41353	0.0106182	0.0100236	0.0114173
6.01393	0.00285336	0.00136563	0.0045262		4.48964	0.00151058	0.00131512	0.00180376		4.43569	0.0104685	0.00990228	0.0112792
6.04656	0.00258386	0.0010574	0.00424436		4.51223	0.00152382	0.00132618	0.00181428		4.45785	0.0102639	0.0097094	0.0110762
6.07919	0.00230737	0.000774521	0.00393154		4.53481	0.00153506	0.00133608	0.001822		4.48002	0.0100103	0.00947224	0.0108074
6.11182	0.00202951	0.000530656	0.0035943		4.55739	0.00154465	0.00134513	0.00182743		4.50218	0.00971441	0.00919183	0.0104798
6.14445	0.00175586	0.000333609	0.00323978		4.57997	0.00155294	0.00135365	0.00183111		4.52435	0.00938329	0.00888196	0.0101013
6.17708	0.00149179	0.000185307	0.00287549		4.60256	0.0015603	0.00136197	0.00183358		4.54651	0.00902425	0.0085501	0.00968098
6.20971	0.00124225	8.45811e-05	0.00250907		4.62514	0.00156708	0.0013704	0.00183532		4.56867	0.00864454	0.0082068	0.00923674
6.24234	0.00101155	2.66931e-05	0.0021593		4.64772	0.00157363	0.00137925	0.00183682		4.59084	0.00825117	0.00785132	0.00877756
6.27497	0.000803191	2.89396e-06	0.001822		4.6703	0.00158028	0.00138881	0.00183851		4.613	0.0078507	0.00747889	0.00830399
6.3076	0.000619658	0	0.00150162		4.69289	0.00158735	0.00139935	0.00184075		4.63517	0.0074491	0.00711124	0.00782478
6.34023	0.00046223	0	0.00121493		4.71547	0.00159512	0.00141114	0.00184386		4.65733	0.00705164	0.00672162	0.00739675
6.37286	0.000331079	0	0.000977109		4.73805	0.00160384	0.00142438	0.00184807		4.67949	0.00666283	0.0063396	0.00698007
6.40549	0.000225701	0	0.000762087		4.76063	0.00161375	0.00143928	0.00185357		4.70166	0.00628638	0.00597133	0.00657282
6.43812	0.000144757	0	0.000572726		4.78321	0.00162502	0.00145601	0.00186045		4.72382	0.00592524	0.00561979	0.00617887
6.47075	8.59469e-05	0	0.000411033		4.8058	0.00163782	0.00147469	0.00187483		4.74599	0.00558166	0.00528721	0.00581131
6.50338	4.6115e-05	0	0.000278059		4.82838	0.00165224	0.00149542	0.00189556		4.76815	0.00525719	0.00497514	0.00547446
6.53601	2.15221e-05	0	0.000173801		4.85096	0.00166835	0.00151826	0.00191713		4.79031	0.00495288	0.00468455	0.00516621
6.56864	8.16183e-06	0	9.7122e-05		4.87354	0.00168619	0.00154322	0.00193929		4.81248	0.00466927	0.00441594	0.00488695
6.60127	2.19402e-06	0	4.56769e-05		4.89613	0.00170574	0.00156947	0.00196175		4.83464	0.00440652	0.0041694	0.00462936
6.6339	3.0346e-07	0	1.58547e-05		4.91871	0.00172694	0.00159676	0.00198423		4.85681	0.00416449	0.00394473	0.00438662
6.66653	1.5819e-08	0	2.72532e-06		4.94129	0.00174971	0.0016263	0.00200641		4.87897	0.00394282	0.00373315	0.00415729
6.69916	0	0	0		4.96387	0.00177392	0.00165549	0.00202796		4.90113	0.00374093	0.00353677	0.00394099
6.73179	0	0	0		4.98645	0.0017994	0.00168661	0.00204859		4.9233	0.0035581	0.00336154	0.00373749
6.76442	0	0	0		5.00904	0.00182595	0.00171981	0.00206797		4.94546	0.0033935	0.00320678	0.00360422
6.79705	0	0	0		5.03162	0.00185335	0.00175327	0.00208582		4.96763	0.00324619	0.00307164	0.003514
6.82968	0	0	0		5.0542	0.00188135	0.00178163	0.00210187		4.98979	0.00311511	0.00295506	0.00343579
6.86231	0	0	0		5.07678	0.00190968	0.00180787	0.00211588		5.01195	0.00299911	0.0028504	0.00336636
6.89494	0	0	0		5.09937	0.00193805	0.00183603	0.00212762		5.03412	0.00289697	0.00272152	0.00330264
6.92757	0	0	0		5.12195	0.00196615	0.00186593	0.00213691		5.05628	0.00280736	0.0026046	0.00324179
6.9602	0	0	0		5.14453	0.00199367	0.00189735	0.0021436		5.07845	0.00272888	0.00249691	0.00318123
6.99283	0	0	0		5.16711	0.0020203	0.00193003	0.00214759		5.10061	0.00266008	0.00240377	0.00312498
7.02546	0	0	0		5.1897	0.00204572	0.0019637	0.00215217		5.12277	0.00259945	0.00232456	0.00306663
7.05809	0	0	0		5.21228	0.00206962	0.00199805	0.00216885		5.14494	0.00254548	0.00225851	0.00300203
7.09072	1.55238e-08	0	1.22454e-06		5.23486	0.00209171	0.00203174	0.00218269		5.1671	0.00249667	0.00220466	0.00294212
7.12334	1.52441e-06	0	1.09148e-05		5.25744	0.00211168	0.00206266	0.00219344		5.18927	0.00245158	0.00215002	0.0028772
7.15597	9.90377e-06	0	3.53433e-05		5.28002	0.00212926	0.00205922	0.0022009		5.21143	0.00240883	0.00209831	0.0028032
7.1886	3.1912e-05	0	8.10357e-05		5.30261	0.00214421	0.0020529	0.00222583		5.2336	0.00236716	0.00205436	0.00271948
7.22123	7.47945e-05	0	0.000151892		5.32519	0.00215629	0.00204318	0.00225358		5.25576	0.00232547	0.00201726	0.00263287
7.25386	0.000144865	0	0.000251844		5.34777	0.00216528	0.00202898	0.00227912		5.27792	0.00228279	0.00197271	0.00255115
7.28649	0.000246971	0	0.00038667		5.37035	0.00217101	0.00201282	0.00230215		5.30009	0.00223837	0.00193205	0.00248258
7.31912	0.000384592	0	0.000559087		5.39294	0.00217331	0.00199489	0.00232583		5.32225	0.00219165	0.00189566	0.00245262
7.35175	0.000559986	3.08745e-07	0.000772784		5.41552	0.00217207	0.0019748	0.00234727		5.34442	0.00214225	0.00186312	0.0024176
7.38438	0.000774298	5.90752e-06	0.00103103		5.4381	0.00216718	0.00195151	0.0023654		5.36658	0.00209003	0.00182455	0.00237708
7.41701	0.00102761	2.05801e-05	0.00134277		5.46068	0.00215858	0.00192651	0.00238085		5.38874	0.00203501	0.00168698	0.00233084
7.44964	0.00131906	4.70163e-05	0.00173585		5.48327	0.00214622	0.00190004	0.00239276		5.41091	0.00197743	0.00154732	0.00227884
7.48227	0.00164696	8.69183e-05	0.00223437		5.50585	0.0021301	0.00187235	0.00240051		5.43307	0.00191765	0.00140754	0.00222126
7.5149	0.00200892	0.000141111	0.00281914		5.52843	0.00211023	0.00184369	0.00240385		5.45524	0.00185619	0.00127306	0.00216113
7.54753	0.00240196	0.000209654	0.00347559		5.55101	0.00208665	0.00181431	0.00240259		5.4774	0.00179366	0.00114609	0.0021403
7.58016	0.00282268	0.00029196	0.00418889		5.57359	0.00205945	0.00178448	0.00239654		5.49956	0.00173077	0.00102881	0.0021278
7.61279	0.00326735	0.000386911	0.00495781		5.59618	0.00202871	0.00175443	0.00238556		5.52173	0.00166824	0.00091864	0.00211199
7.64542	0.00373207	0.000492983	0.00578714		5.61876	0.00199455	0.00172438	0.00236956		5.54389	0.00160682	0.000816751	0.00209257
7.67805	0.0042129	0.000608371	0.00667042		5.64134	0.00195711	0.00169456	0.00234846		5.56606	0.00154725	0.000729992	0.00207899
7.71068	0.00470601	0.000731117	0.00758314		5.66392	0.00191656	0.00166516	0.00232225		5.58822	0.0014902	0.000659929	0.0020626
7.74331	0.00520784	0.000859242	0.0085169		5.68651	0.00187306	0.00163634	0.00229093		5.61038	0.00143629	0.000607793	0.00204115
7.77594	0.00571522	0.000990884	0.0094641		5.70909	0.00182682	0.00160826	0.00225456		5.63255	0.00138604	0.000574438	0.00201423
7.80857	0.00622552	0.00112443	0.0104185		5.73167	0.00177804	0.00156985	0.00221322		5.65471	0.00133986	0.00056031	0.0019815
7.8412	0.00673686	0.00125866	0.0113753		5.75425	0.00172693	0.00152378	0.00216705		5.67688	0.00129802	0.000549964	0.00194266
					5.77683	0.00167374	0.00147779	0.00211621		5.69904	0.00126069	0.000543898	0.00189747
					5.79942	0.00161868	0.0014321	0.0020609		5.7212	0.00122789	0.000554425	0.00184576
					5.822	0.00156202	0.00138689	0.00200272		5.74337	0.00119952	0.000570409	0.00180019
					5.84458	0.00150399	0.00134234	0.00194264		5.76553	0.00117532	0.000602389	0.00177779
					5.86716	0.00144484	0.00128398	0.00187863		5.7877	0.00115497	0.000649223	0.00175021
					5.88975	0.00138483	0.00121021	0.001811		5.80986	0.00113801	0.000709432	0.00171697
					5.91233	0.00132421	0.00113617	0.00174008		5.83202	0.00112388	0.00071753	0.00167767
					5.93491	0.00126323	0.00106222	0.00166949		5.85419	0.001112	0.000704479	0.00163204
					5.95749	0.00120213	0.000988738	0.00159771		5.87635	0.00110169	0.000698614	0.00158232
					5.98008	0.00114116	0.000916097	0.00152697		5.89852	0.00109226	0.000699409	0.00154593
					6.00266	0.00108054	0.000844646	0.00150036		5.92068	0.00108302	0.000700352	0.00159335
					6.02524	0.00102051	0.000774725	0.0014722		5.94284	0.00107328	0.00067455	0.00167304
					6.04782	0.000961285	0.000706657	0.00144232		5.96501	0.00106239	0.000648603	0.00174091
					6.0704	0.000903077	0.000640746	0.00141058		5.98717	0.00104973	0.000619934	0.00179465
					6.09299	0.000846084	0.000576829	0.00137687		6.00934	0.00103476	0.000593844	0.00183679
					6.11557	0.000790495	0.000511415	0.0013411		6.0315	0.00101703	0.000566297	0.00186789
					6.13815	0.000736484	0.000449418	0.0013047		6.05366	0.000996166	0.000475892	0.00188239
					6.16073	0.000684213	0.000391098	0.00126892		6.07583	0.000971903	0.000390918	0.0018864
					6.18332	0.000633833	0.000336677	0.00123097		6.09799	0.000944082	0.000312561	0.00186956
					6.2059	0.000585474	0.000286338	0.00119082		6.12016	0.000912661	0.000241887	0.00183174
					6.22848	0.000539256	0.000240221	0.00114849		6.14232	0.000877707	0.000179799	0.00177623
					6.25106	0.00049528	0.00019842	0.00111059		6.16448	0.000839396	0.000126975	0.00174309
					6.27365	0.00045363	0.000160985	0.00107559		6.18665	0.00079801	8.38185e-05	0.00169174
					6.29623	0.000414373	0.000127917	0.00103898		6.20881	0.000753922	5.03936e-05	0.00162298
					6.31881	0.000377557	9.91665e-05	0.00100311		6.23098	0.000707591	2.63661e-05	0.00153807
					6.34139	0.000343211	7.46324e-05	0.000968795		6.25314	0.000659538	1.09391e-05	0.00144497
					6.36397	0.000311345	5.41612e-05	0.000933072		6.2753	0.000610335	2.78889e-06	0.00134678
					6.38656	0.000281947	3.75454e-05	0.00089598		6.29747	0.000560581	0	0.00123813
					6.40914	0.000254986	2.45223e-05	0.000857586		6.31963	0.000510878	0	0.00112129
					6.43172	0.000230408	1.47736e-05	0.000817985		6.3418	0.000461808	0	0.0010336
					6.4543	0.000208136	7.92396e-06	0.000777293		6.36396	0.000413915	0	0.0010076
					6.47689	0.000188072	3.54103e-06	0.000735652		6.38612	0.000367699	0	0.000976542
					6.49947	0.000170093	1.13463e-06	0.000693225		6.40829	0.000323645	0	0.000940762
					6.52205	0.00015405	1.56498e-07	0.000650195		6.43045	0.000282185	0	0.000900665
					6.54463	0.000139773	0	0.000606766		6.45262	0.00024366	0	0.000856718
					6.56721	0.000127063	0	0.000571828		6.47478	0.00020835	0	0.000809437
					6.5898	0.000115698	0	0.000561045		6.49694	0.000176486	0	0.000759382
					6.61238	0.000105459	0	0.000550267		6.51911	0.000148228	0	0.000712594
					6.63496	9.61893e-05	0	0.00053944		6.54127	0.000123597	0	0.000667162
					6.65754	8.77821e-05	0	0.000528515		6.56344	0.00010241	0	0.00062022
					6.68013	8.01534e-05	0	0.000517449		6.5856	8.43545e-05	0	0.000573878
					6.70271	7.32403e-05	0	0.000506205		6.60776	6.91909e-05	0	0.000531808
					6.72529	6.69953e-05	0	0.00049475		6.62993	5.65314e-05	0	0.000489241
					6.74787	6.13885e-05	0	0.000483059		6.65209	4.59204e-05	0	0.000446595
					6.77046	5.64096e-05	0	0.00047111		6.67426	3.70852e-05	0	0.000404282
					6.79304	5.20661e-05	0	0.000458888		6.69642	2.97746e-05	0	0.000362702
					6.81562	4.83696e-05	0	0.000446384		6.71859	2.37201e-05	0	0.000322236
					6.8382	4.53344e-05	0	0.000434803		6.74075	1.86816e-05	0	0.000283244
					6.86078	4.29839e-05	0	0.000424048		6.76291	1.44724e-05	0	0.000246055
					6.88337	4.13799e-05	0	0.000412969		6.78508	1.09688e-05	0	0.000210969
					6.90595	4.06352e-05	0	0.000402791		6.80724	8.08854e-06	0	0.000178246
					6.92853	4.08942e-05	0	0.000392763		6.82941	5.76821e-06	0	0.000148107
					6.95111	4.22932e-05	0	0.000382303		6.85157	3.95383e-06	0	0.000120729
					6.9737	4.49768e-05	0	0.00037142		6.87373	2.59211e-06	0	9.62419e-05
					6.99628	4.90734e-05	0	0.00036013		6.8959	1.62111e-06	0	7.47238e-05
					7.01886	5.46828e-05	0	0.000348452		6.91806	9.67746e-07	0	5.63609e-05
					7.04144	6.18794e-05	0	0.000336411		6.94023	5.52375e-07	0	4.11193e-05
					7.06402	7.07305e-05	0	0.000325005		6.96239	3.01013e-07	0	2.86288e-05
					7.08661	8.12995e-05	0	0.000316929		6.98455	1.55385e-07	0	1.87568e-05
					7.10919	9.36433e-05	0	0.000308538		7.00672	7.4902e-08	0	1.1315e-05
					7.13177	0.000107832	0	0.000300458		7.02888	3.22296e-08	0	6.05895e-06
					7.15435	0.000123931	0	0.000305043		7.05105	1.14546e-08	0	2.68719e-06
					7.17694	0.000141991	0	0.000314379		7.07321	2.81742e-09	0	8.40751e-07
					7.19952	0.000162046	0	0.000323878		7.09537	1.77156e-10	0	1.03077e-07
					7.2221	0.000184115	0	0.0003457		7.11754	3.29571e-09	0	8.90713e-07
					7.24468	0.000208202	0	0.000374647		7.1397	1.56479e-08	0	3.42122e-06
					7.26727	0.000234295	0	0.000404453		7.16187	5.14976e-08	0	8.3052e-06
					7.28985	0.000262373	0	0.000435076		7.18403	1.40265e-07	0	1.61701e-05
					7.31243	0.000292398	0	0.00046832		7.20619	3.45496e-07	0	2.75695e-05
					7.33501	0.000324325	0	0.000521788		7.22836	7.8052e-07	0	4.29851e-05
					7.35759	0.000358096	0	0.000577941		7.25052	1.60734e-06	0	6.28288e-05
					7.38018	0.000393642	0	0.000636663		7.27269	3.02241e-06	0	8.74449e-05
					7.40276	0.000430889	0	0.00069783		7.29485	5.24414e-06	0	0.000117113
					7.42534	0.000469753	0	0.000761309		7.31701	8.50925e-06	0	0.00015205
					7.44792	0.000510142	0	0.000828927		7.33918	1.30808e-05	0	0.000192415
					7.47051	0.000551962	0	0.000903657		7.36134	1.93205e-05	0	0.000238306
					7.49309	0.000595112	0	0.000980761		7.38351	2.78147e-05	0	0.000289773
					7.51567	0.000639486	0	0.00106005		7.40567	3.9393e-05	0	0.00034681
					7.53825	0.000684978	0	0.00114132		7.42783	5.49252e-05	0	0.000409369
					7.56084	0.000731479	0	0.00122438		7.45	7.5216e-05	0	0.000477395
					7.58342	0.000778881	0	0.00130904		7.47216	0.000100981	0	0.000551597
					7.606	0.000827075	0	0.00139509		7.49433	0.000132771	0	0.000631062
					7.62858	0.000875955	0	0.00148235		7.51649	0.000170969	0	0.000715582
					7.65116	0.000925418	0	0.00157115		7.53865	0.000215802	0	0.000804916
					7.67375	0.000975365	0	0.00166191		7.56082	0.000267354	0	0.000898797
					7.69633	0.0010257	0	0.00175339		7.58298	0.000325579	0	0.000996932
					7.71891	0.00107635	0	0.00184543		7.60515	0.000390315	0	0.00109901
					7.74149	0.00112722	0	0.00193787		7.62731	0.000461297	0	0.00120471
					7.76408	0.00117824	0	0.00203344		7.64947	0.000538171	0	0.0013137
					7.78666	0.00122937	0	0.00212992		7.67164	0.000620509	0	0.00143088
					7.80924	0.00128055	0	0.00222649		7.6938	0.000707823	0	0.00156436
					7.83182	0.00133174	0	0.0023231		7.71597	0.000799579	0	0.00170782
										7.73813	0.000895213	0	0.00187069
										7.76029	0.000994146	0	0.00205158
										7.78246	0.0010958	0	0.00223612
										7.80462	0.00119961	0	0.00242354
										7.82679	0.00130504	0	0.0026779
										7.84895	0.0014116	0	0.00293667
										7.87111	0.00151889	0	0.00320158
										7.89328	0.00162655	0	0.00346791
										7.91544	0.00173434	0	0.00373467

## Sheet: Supplementary Fig. 13
Residue	Chain	pKa
GLU 103	A	5.94
GLU 132	A	4.64
GLU 137	A	5.07
GLU 172	A	5.19
GLU 185	A	4.66
GLU 193	A	7.3
GLU 203	A	6.06
GLU 232	A	4.63
GLU 269	A	6.73
GLU 276	A	4.9
GLU 282	A	4.74
GLU 287	A	5.21
GLU 300	A	4.64
GLU 378	A	2.63
GLU 390	A	4.48
GLU 103	B	5.94
GLU 132	B	4.64
GLU 137	B	5.07
GLU 172	B	5.19
GLU 185	B	4.66
GLU 193	B	2.54
GLU 203	B	6.07
GLU 232	B	4.63
GLU 269	B	6.73
GLU 276	B	5.03
GLU 282	B	4.73
GLU 287	B	5.11
GLU 300	B	4.64
GLU 378	B	2.96
GLU 390	B	4.48

## Sheet: Supplementary Fig. 14 a
pH 8	Time	Signal Intensity		pH 6	Time	Signal Intensity		pH 4.5	Time	Signal Intensity
	-0.288	0.860543			-0.288	0.898789			-0.288	0.859622
	-0.272	0.862009			-0.272	0.901188			-0.272	0.86414
	-0.256	0.869359			-0.256	0.904162			-0.256	0.871071
	-0.24	0.877078			-0.24	0.907044			-0.24	0.877255
	-0.224	0.88173			-0.224	0.912906			-0.224	0.884313
	-0.208	0.891196			-0.208	0.918544			-0.208	0.892172
	-0.192	0.897397			-0.192	0.923046			-0.192	0.898323
	-0.176	0.908796			-0.176	0.930366			-0.176	0.910069
	-0.16	0.917808			-0.16	0.939634			-0.16	0.921395
	-0.144	0.928657			-0.144	0.94268			-0.144	0.930854
	-0.128	0.936119			-0.128	0.952214			-0.128	0.940823
	-0.112	0.951012			-0.112	0.958924			-0.112	0.950869
	-0.096	0.956842			-0.096	0.965934			-0.096	0.962263
	-0.08	0.966548			-0.08	0.975282			-0.08	0.970523
	-0.064	0.978654			-0.064	0.982488			-0.064	0.97752
	-0.048	0.985048			-0.048	0.987897			-0.048	0.986931
	-0.032	0.990907			-0.032	0.993573			-0.032	0.996819
	-0.016	0.999257			-0.016	0.999419			-0.016	0.998844
	0	1.00289			0	1.00195			0	1.00129
	0.016	1.00086			0.016	1.00054			0.016	0.998459
	0.032	0.994442			0.032	0.994736			0.032	0.994981
	0.048	0.988634			0.048	0.98879			0.048	0.988589
	0.064	0.979637			0.064	0.98259			0.064	0.981541
	0.08	0.968659			0.08	0.976405			0.08	0.972255
	0.096	0.958525			0.096	0.966378			0.096	0.959366
	0.112	0.946993			0.112	0.959014			0.112	0.951263
	0.128	0.937079			0.128	0.950705			0.128	0.941082
	0.144	0.928099			0.144	0.940403			0.144	0.927854
	0.16	0.915555			0.16	0.934821			0.16	0.918169
	0.176	0.903219			0.176	0.926839			0.176	0.908749
	0.192	0.892199			0.192	0.919486			0.192	0.897882
	0.208	0.888088			0.208	0.91311			0.208	0.887685
	0.224	0.876858			0.224	0.908366			0.224	0.8789
	0.24	0.869876			0.24	0.900987			0.24	0.870174
	0.256	0.859926			0.256	0.896663			0.256	0.862696
	0.272	0.853383			0.272	0.893959			0.272	0.854264
	0.288	0.847949			0.288	0.888678			0.288	0.848972
	0.304	0.840391			0.304	0.886263			0.304	0.844611
	0.32	0.838943			0.32	0.883486			0.32	0.837735
	0.336	0.83218			0.336	0.879473			0.336	0.832334
	0.352	0.827663			0.352	0.878777			0.352	0.829006
	0.368	0.825148			0.368	0.877494			0.368	0.823795
	0.384	0.821254			0.384	0.874553			0.384	0.822484
	0.4	0.816903			0.4	0.874441			0.4	0.821414
	0.416	0.817058			0.416	0.871715			0.416	0.818565
	0.432	0.814735			0.432	0.870031			0.432	0.815515
	0.448	0.812722			0.448	0.868976			0.448	0.812908
	0.464	0.809134			0.464	0.868152			0.464	0.813269
	0.48	0.807923			0.48	0.867161			0.48	0.812964
	0.496	0.808487			0.496	0.869899			0.496	0.810245
	0.512	0.807113			0.512	0.866896			0.512	0.80912
	0.528	0.805335			0.528	0.868476			0.528	0.808464
	0.544	0.804262			0.544	0.867336			0.544	0.808218
	0.56	0.802621			0.56	0.86742			0.56	0.807913
	0.576	0.801728			0.576	0.864822			0.576	0.807351
	0.592	0.801527			0.592	0.865232			0.592	0.806694
	0.608	0.801685			0.608	0.865139			0.608	0.807663
	0.624	0.799523			0.624	0.867632			0.624	0.808074
	0.64	0.799019			0.64	0.864342			0.64	0.808561
	0.656	0.799154			0.656	0.86616			0.656	0.811025
	0.672	0.800357			0.672	0.865994			0.672	0.810509
	0.688	0.800619			0.688	0.864938			0.688	0.812514
	0.704	0.799371			0.704	0.866081			0.704	0.813645
	0.72	0.798394			0.72	0.867901			0.72	0.813602
	0.736	0.796781			0.736	0.86718			0.736	0.816254
	0.752	0.799487			0.752	0.868368			0.752	0.816478
	0.768	0.797565			0.768	0.868176			0.768	0.817952
	0.784	0.797656			0.784	0.867405			0.784	0.818249
	0.8	0.796773			0.8	0.867135			0.8	0.81921
	0.816	0.797429			0.816	0.868065			0.816	0.820606
	0.832	0.798899			0.832	0.868756			0.832	0.81984
	0.848	0.796013			0.848	0.868449			0.848	0.821255
	0.864	0.794179			0.864	0.867095			0.864	0.822114
	0.88	0.795942			0.88	0.868371			0.88	0.82158
	0.896	0.795712			0.896	0.869032			0.896	0.821937
	0.912	0.795568			0.912	0.870772			0.912	0.824503
	0.928	0.795107			0.928	0.867275			0.928	0.82284
	0.944	0.79126			0.944	0.86779			0.944	0.823569
	0.96	0.792602			0.96	0.86806			0.96	0.822011
	0.976	0.79035			0.976	0.86606			0.976	0.821944
	0.992	0.791991			0.992	0.866306			0.992	0.823314
	1.008	0.790197			1.008	0.867821			1.008	0.823729
	1.024	0.789532			1.024	0.86742			1.024	0.822802
	1.04	0.789515			1.04	0.86477			1.04	0.821236
	1.056	0.788299			1.056	0.864691			1.056	0.821786
	1.072	0.785521			1.072	0.86595			1.072	0.820602
	1.088	0.786714			1.088	0.864428			1.088	0.822594
	1.104	0.785975			1.104	0.861012			1.104	0.822363
	1.12	0.782769			1.12	0.864285			1.12	0.822196
	1.136	0.784154			1.136	0.861597			1.136	0.821755
	1.152	0.779871			1.152	0.861374			1.152	0.821303
	1.168	0.780334			1.168	0.861029			1.168	0.821099
	1.184	0.778845			1.184	0.860554			1.184	0.820637
	1.2	0.778884			1.2	0.859286			1.2	0.819947
	1.216	0.776036			1.216	0.859876			1.216	0.818471
	1.232	0.775166			1.232	0.858608			1.232	0.818426
	1.248	0.774537			1.248	0.860696			1.248	0.819234
	1.264	0.769823			1.264	0.859773			1.264	0.817666
	1.28	0.77224			1.28	0.858383			1.28	0.818036
	1.296	0.771228			1.296	0.857009			1.296	0.818075
	1.312	0.773015			1.312	0.855754			1.312	0.817596
	1.328	0.769022			1.328	0.857472			1.328	0.816694
	1.344	0.766838			1.344	0.858404			1.344	0.814996
	1.36	0.764445			1.36	0.857056			1.36	0.813931
	1.376	0.765449			1.376	0.857617			1.376	0.814443
	1.392	0.764172			1.392	0.854506			1.392	0.815131
	1.408	0.761349			1.408	0.854721			1.408	0.814508
	1.424	0.759748			1.424	0.853524			1.424	0.812713
	1.44	0.76099			1.44	0.853233			1.44	0.81166
	1.456	0.760912			1.456	0.854005			1.456	0.811685
	1.472	0.758141			1.472	0.853182			1.472	0.810681
	1.488	0.756698			1.488	0.852473			1.488	0.810231
	1.504	0.754546			1.504	0.853422			1.504	0.80897
	1.52	0.755592			1.52	0.852668			1.52	0.808109
	1.536	0.752856			1.536	0.853628			1.536	0.808437
	1.552	0.754307			1.552	0.850952			1.552	0.80788
	1.568	0.753889			1.568	0.851384			1.568	0.804553
	1.584	0.754215			1.584	0.852105			1.584	0.805342
	1.6	0.751661			1.6	0.851763			1.6	0.803398
	1.616	0.750258			1.616	0.849615			1.616	0.802493
	1.632	0.748971			1.632	0.85092			1.632	0.803988
	1.648	0.745838			1.648	0.851108			1.648	0.80278
	1.664	0.747948			1.664	0.850049			1.664	0.801571
	1.68	0.747094			1.68	0.847483			1.68	0.798527
	1.696	0.745075			1.696	0.84773			1.696	0.799956
	1.712	0.744789			1.712	0.847445			1.712	0.799943
	1.728	0.74253			1.728	0.847922			1.728	0.795767
	1.744	0.743559			1.744	0.847747			1.744	0.797935
	1.76	0.742987			1.76	0.846765			1.76	0.798103
	1.776	0.741023			1.776	0.84592			1.776	0.795886
	1.792	0.739373			1.792	0.845919			1.792	0.796613
	1.808	0.740331			1.808	0.846768			1.808	0.796304
	1.824	0.738007			1.824	0.844945			1.824	0.79625
	1.84	0.740314			1.84	0.845528			1.84	0.795527
	1.856	0.734896			1.856	0.845776			1.856	0.793316
	1.872	0.737107			1.872	0.843837			1.872	0.794431
	1.888	0.736834			1.888	0.846471			1.888	0.793681
	1.904	0.735025			1.904	0.843637			1.904	0.794697
	1.92	0.737048			1.92	0.845332			1.92	0.792983
	1.936	0.730245			1.936	0.840821			1.936	0.793648
	1.952	0.732873			1.952	0.841929			1.952	0.792741
	1.968	0.730244			1.968	0.84072			1.968	0.793786
	1.984	0.729921			1.984	0.839136			1.984	0.792481
	2	0.73154			2	0.844469			2	0.792442
	2.016	0.729638			2.016	0.843564			2.016	0.792053
	2.032	0.731845			2.032	0.842107			2.032	0.793324
	2.048	0.7291			2.048	0.839044			2.048	0.793765
	2.064	0.730328			2.064	0.841253			2.064	0.791967
	2.08	0.728411			2.08	0.842766			2.08	0.792768
	2.096	0.726925			2.096	0.841844			2.096	0.792999
	2.112	0.723604			2.112	0.842286			2.112	0.79151
	2.128	0.726472			2.128	0.841613			2.128	0.790518
	2.144	0.724571			2.144	0.840875			2.144	0.792957
	2.16	0.72597			2.16	0.83986			2.16	0.792939
	2.176	0.726557			2.176	0.841913			2.176	0.792833
	2.192	0.723339			2.192	0.83752			2.192	0.792942
	2.208	0.722843			2.208	0.840337			2.208	0.791908
	2.224	0.722302			2.224	0.839356			2.224	0.79358
	2.24	0.721555			2.24	0.838789			2.24	0.792748
	2.256	0.72456			2.256	0.841669			2.256	0.791265
	2.272	0.719898			2.272	0.840571			2.272	0.792804
	2.288	0.721665			2.288	0.839671			2.288	0.792756
	2.304	0.720072			2.304	0.840828			2.304	0.792095
	2.32	0.719933			2.32	0.83797			2.32	0.79234
	2.336	0.720755			2.336	0.839415			2.336	0.791846
	2.352	0.716249			2.352	0.839022			2.352	0.79232
	2.368	0.717675			2.368	0.841656			2.368	0.791688
	2.384	0.713699			2.384	0.839782			2.384	0.79074
	2.4	0.716241			2.4	0.842019			2.4	0.789802
	2.416	0.718201			2.416	0.838223			2.416	0.793101
	2.432	0.714903			2.432	0.839098			2.432	0.792345
	2.448	0.715959			2.448	0.840375			2.448	0.789756
	2.464	0.715506			2.464	0.840261			2.464	0.790348
	2.48	0.71333			2.48	0.83658			2.48	0.791465
	2.496	0.71122			2.496	0.839298			2.496	0.789187
	2.512	0.712369			2.512	0.838173			2.512	0.791176
	2.528	0.711709			2.528	0.837901			2.528	0.790451
	2.544	0.710999			2.544	0.837315			2.544	0.789511
	2.56	0.712736			2.56	0.837383			2.56	0.789019
	2.576	0.709687			2.576	0.834664			2.576	0.78673
	2.592	0.70937			2.592	0.836172			2.592	0.788281
	2.608	0.708159			2.608	0.835961			2.608	0.787368
	2.624	0.706669			2.624	0.835555			2.624	0.787266
	2.64	0.70642			2.64	0.838885			2.64	0.787649
	2.656	0.703806			2.656	0.839183			2.656	0.786295
	2.672	0.707982			2.672	0.835164			2.672	0.785489
	2.688	0.707224			2.688	0.837501			2.688	0.785787
	2.704	0.703634			2.704	0.836419			2.704	0.785047
	2.72	0.702948			2.72	0.834576			2.72	0.784918
	2.736	0.700134			2.736	0.836518			2.736	0.784201
	2.752	0.702004			2.752	0.835777			2.752	0.783464
	2.768	0.699241			2.768	0.83658			2.768	0.782939
	2.784	0.700206			2.784	0.832961			2.784	0.782485
	2.8	0.699251			2.8	0.83342			2.8	0.782364
	2.816	0.701517			2.816	0.831201			2.816	0.781751
	2.832	0.700907			2.832	0.832112			2.832	0.781384
	2.848	0.69938			2.848	0.833989			2.848	0.780314
	2.864	0.700171			2.864	0.833447			2.864	0.779164
	2.88	0.696115			2.88	0.833417			2.88	0.781275
	2.896	0.694403			2.896	0.832445			2.896	0.779543
	2.912	0.694388			2.912	0.832392			2.912	0.777987
	2.928	0.695032			2.928	0.833253			2.928	0.778944
	2.944	0.693345			2.944	0.831824			2.944	0.777748
	2.96	0.694368			2.96	0.830899			2.96	0.775842
	2.976	0.692658			2.976	0.831575			2.976	0.777033
	2.992	0.69166			2.992	0.831856			2.992	0.777339
	3.008	0.694123			3.008	0.829444			3.008	0.776878
	3.024	0.690519			3.024	0.830886			3.024	0.777188
	3.04	0.68596			3.04	0.829164			3.04	0.777502
	3.056	0.692411			3.056	0.829219			3.056	0.774692
	3.072	0.690988			3.072	0.83228			3.072	0.774851
	3.088	0.690192			3.088	0.832044			3.088	0.773869
	3.104	0.686909			3.104	0.829218			3.104	0.774897
	3.12	0.688643			3.12	0.830635			3.12	0.773798
	3.136	0.688186			3.136	0.830615			3.136	0.775146
	3.152	0.68568			3.152	0.830336			3.152	0.772161
	3.168	0.684642			3.168	0.830719			3.168	0.775229
	3.184	0.685857			3.184	0.829454			3.184	0.773657
	3.2	0.684878			3.2	0.830432			3.2	0.771389
	3.216	0.685884			3.216	0.826609			3.216	0.772292
	3.232	0.68395			3.232	0.829125			3.232	0.769977
	3.248	0.680423			3.248	0.829841			3.248	0.770326
	3.264	0.681643			3.264	0.830045			3.264	0.771608
	3.28	0.683199			3.28	0.830086			3.28	0.772383
	3.296	0.681322			3.296	0.828741			3.296	0.772334
	3.312	0.682944			3.312	0.826059			3.312	0.772357
	3.328	0.682222			3.328	0.82698			3.328	0.771035
	3.344	0.684867			3.344	0.826796			3.344	0.770417
	3.36	0.68137			3.36	0.827564			3.36	0.769905
	3.376	0.677315			3.376	0.828377			3.376	0.770833
	3.392	0.678312			3.392	0.829414			3.392	0.769621
	3.408	0.67784			3.408	0.82975			3.408	0.770503
	3.424	0.680537			3.424	0.8282			3.424	0.770741
	3.44	0.676799			3.44	0.829421			3.44	0.77068
	3.456	0.679268			3.456	0.827884			3.456	0.771189
	3.472	0.679822			3.472	0.826824			3.472	0.76889
	3.488	0.678583			3.488	0.826066			3.488	0.770374
	3.504	0.678688			3.504	0.828002			3.504	0.770979
	3.52	0.678144			3.52	0.824286			3.52	0.770471
	3.536	0.677375			3.536	0.827537			3.536	0.770416
	3.552	0.680098			3.552	0.829693			3.552	0.769364
	3.568	0.676412			3.568	0.828072			3.568	0.770966
	3.584	0.675955			3.584	0.826531			3.584	0.764356
	3.6	0.675333			3.6	0.826459			3.6	0.764101
	3.616	0.677178			3.616	0.825372			3.616	0.764209
	3.632	0.673482			3.632	0.828626			3.632	0.768557
	3.648	0.672213			3.648	0.828142			3.648	0.768042
	3.664	0.674504			3.664	0.829356			3.664	0.765289
	3.68	0.673586			3.68	0.828			3.68	0.76337
	3.696	0.67389			3.696	0.824886			3.696	0.764494
	3.712	0.673737			3.712	0.825381			3.712	0.767633
	3.728	0.670032			3.728	0.826015			3.728	0.768283
	3.744	0.673444			3.744	0.825253			3.744	0.767566
	3.76	0.671021			3.76	0.829284			3.76	0.769502
	3.776	0.670546			3.776	0.826168			3.776	0.76823
	3.792	0.670864			3.792	0.827777			3.792	0.769988
	3.808	0.672756			3.808	0.826385			3.808	0.768698
	3.824	0.671181			3.824	0.825787			3.824	0.770203
	3.84	0.671025			3.84	0.824546			3.84	0.769963
	3.856	0.670418			3.856	0.825661			3.856	0.763608
					3.872	0.825319
					3.888	0.825935
					3.904	0.827051
					3.92	0.826583
					3.936	0.824847
					3.952	0.827805

[truncated: 3 more sheets: Supplementary Fig. 14 b, Supplementary Fig. 14 c, Supplementary Fig. 14 d]
